# Supplementary material for: Horizontally transferred genes in the genome of Pacific white shrimp, Litopenaeus vannamei
Source: BMC Evol Biol. 2013 Aug 6;13:165. doi: 10.1186/1471-2148-13-165 (PMC3750580; doi:10.1186/1471-2148-13-165)
Supplement: Additional file 1: Table S1 — Local genome database for HGT identification. Table S2. Primers of the 14 HGT genes for PCR. Table S3. The PCR primers of the edge products of 14 HGT genes. Table S4. The FPKMs of each HGT genes in different development stage. Table S5. Differential expression of the 14 HGT genes at five development stages of shrimp larvae. [file 1471-2148-13-165-S1.xls]

## Sheet: Table S1
Table S1. Local genome database used for HGT identification pipeline
Bacteria(1607)	Fungi(32)	Protozoa(9)	Other Eukaryotes(31)	Arthropoda(7)	Plant(7)	Virus(2387)
Acaryochloris marina MBIC11017	Aspergillus fumigatus	Cryptosporidium parvum	Ailuropoda melanoleuca	Acyrthosiphon pisum	Arabidopsis thaliana	Abaca bunchy top virus
Acetobacterium woodii DSM 1030	Aspergillus nidulans	Dictyostelium discoideum	Amphimedon queenslandica	Anopheles gambiae	Brachypodium distachyon	Abalone shriveling syndrome associated virus
Acetobacter pasteurianus IFO 3283 01	Aspergillus niger	Leishmania braziliensis	Anolis carolinensis	Apis mellifera	Glycine max	Abelson murine leukemia virus
Acetohalobium arabaticum DSM 5501	Aspergillus oryzae	Leishmania infantum	Bos taurus	Bombus impatiens	Oryza sativa	Abutilon Brazil virus
Acholeplasma laidlawii PG 8A	Candida albicans	Leishmania major	Branchiostoma floridae	Drosophila melanogaster	Physcomitrella patens	Abutilon mosaic virus
Achromobacter xylosoxidans A8	Candida dubliniensis	Plasmodium falciparum	Caenorhabditis elegans	Nasonia vitripennis	Populus trichocarpa	Acanthocystis turfacea Chlorella virus 1
Acidaminococcus fermentans DSM 20731	Candida glabrata	Theileria annulata	Callithrix jacchus	Tribolium castaneum	Vitis vinifera	Acheta domestica densovirus
Acidaminococcus intestini RyC MR95	Cryptococcus gattii	Theileria parva	Canis lupus			Acholeplasma phage L2
Acidianus hospitalis W1	Cryptococcus neoformans	Trypanosoma brucei	Cavia porcellus			Acholeplasma phage MV L1
Acidilobus saccharovorans 345 15	Debaryomyces hansenii		Ciona intestinalis			Acidianus bottle shaped virus
Acidimicrobium ferrooxidans DSM 10331	Encephalitozoon cuniculi		Cricetulus griseus			Acidianus filamentous virus 1
Acidiphilium cryptum JF 5	Encephalitozoon intestinalis		Equus caballus			Acidianus filamentous virus 2
Acidiphilium multivorum AIU301	Eremothecium cymbalariae		Gallus gallus			Acidianus filamentous virus 3
Acidithiobacillus caldus SM 1	Eremothecium gossypii		Homo sapiens			Acidianus filamentous virus 6
Acidithiobacillus ferrivorans SS3	Gibberella zeae		Hydra magnipapillata			Acidianus filamentous virus 7
Acidithiobacillus ferrooxidans ATCC 23270	Kluyveromyces lactis		Loxodonta africana			Acidianus filamentous virus 8
Acidithiobacillus ferrooxidans ATCC 53993	Lachancea thermotolerans		Mus musculus			Acidianus filamentous virus 9
Acidobacterium capsulatum ATCC 51196	Magnaporthe grisea		Macaca mulatta			Acidianus rod shaped virus 1
Acidobacterium MP5ACTX9	Naumovozyma castellii		Meleagris gallopavo			Acidianus spindle shaped virus 1
Acidothermus cellulolyticus 11B	Naumovozyma dairenensis		Monodelphis domestica			Acidianus two tailed virus
Acidovorax avenae ATCC 19860	Neurospora crassa		Nomascus leucogenys			Acinetobacter phage AP205
Acidovorax citrulli AAC00 1	Penicillium chrysogenum		Oreochromis niloticus			Aconitum latent virus
Acidovorax ebreus TPSY	Pichia pastoris		Ornithorhynchus anatinus			Actinomyces phage Av 1
Acidovorax JS42	Pichia stipitis		Oryctolagus cuniculus			Actinoplanes phage phiAsp2
Aciduliprofundum boonei T469	Podospora anserina		Pan troglodytes			Acute bee paralysis virus
Acinetobacter ADP1	Saccharomyces cerevisiae		Pongo abelii			Acyrthosiphon pisum secondary endosymbiont phage 1
Acinetobacter baumannii AB0057	Schizosaccharomyces pombe		Saccoglossus kowalevskii			Acyrthosiphon pisum virus
Acinetobacter baumannii AB307 0294	Tetrapisispora phaffii		Strongylocentrotus purpuratus			Adeno associated virus 1
Acinetobacter baumannii ACICU	Torulaspora delbrueckii		Sus scrofa			Adeno associated virus 2
Acinetobacter baumannii ATCC 17978	Ustilago maydis		Taeniopygia guttata			Adeno associated virus 3
Acinetobacter baumannii AYE	Yarrowia lipolytica		Xenopus Silurana			Adeno associated virus 4
Acinetobacter baumannii SDF	Zygosaccharomyces rouxii					Adeno associated virus 5
Acinetobacter calcoaceticus PHEA 2						Adeno associated virus 7
Acinetobacter oleivorans DR1						Adeno associated virus 8
Actinobacillus pleuropneumoniae serovar 3 JL03						Adoxophyes honmai NPV
Actinobacillus pleuropneumoniae serovar 5b L20						Adoxophyes orana granulovirus
Actinobacillus pleuropneumoniae serovar 7 AP76						Adoxophyes orana nucleopolyhedrovirus
Actinobacillus succinogenes 130Z						Adult diarrheal rotavirus J19
Actinosynnema mirum DSM 43827						Aedes aegypti densovirus
Aerococcus urinae ACS 120 V Col10a						Aedes albopictus densovirus
Aeromonas hydrophila ATCC 7966						Aedes flavivirus
Aeromonas salmonicida A449						Aedes pseudoscutellaris reovirus
Aeromonas veronii B565						Aeromonas phage 25
Aeropyrum pernix K1						Aeromonas phage 31
Aggregatibacter actinomycetemcomitans ANH9381						Aeromonas phage 44RR2 8t
Aggregatibacter actinomycetemcomitans D11S 1						Aeromonas phage Aeh1
Aggregatibacter aphrophilus NJ8700						Aeromonas phage phiO18P
Agrobacterium H13 3						African cassava mosaic virus
Agrobacterium radiobacter K84						African green monkey polyomavirus
Agrobacterium tumefaciens C58						African green monkey simian foamy virus
Agrobacterium vitis S4						African horsesickness virus
Akkermansia muciniphila ATCC BAA 835						African oil palm ringspot virus
Alcanivorax borkumensis SK2						African swine fever virus
Alicycliphilus denitrificans BC						Ageratum enation virus
Alicycliphilus denitrificans K601						Ageratum leaf curl Cameroon betasatellite
Alicyclobacillus acidocaldarius DSM 446						Ageratum leaf curl disease associated satellite DNA beta
Aliivibrio salmonicida LFI1238						Ageratum leaf curl virus G52
Alkalilimnicola ehrlichii MLHE 1						Ageratum yellow leaf curl beta Pakistan Lahore 2005
Alkaliphilus metalliredigens QYMF						Ageratum yellow vein China virus associated DNA beta
Alkaliphilus oremlandii OhILAs						Ageratum yellow vein China virus
Allochromatium vinosum DSM 180						Ageratum yellow vein Sri Lanka virus
Alteromonas macleodii Deep ecotype						Ageratum yellow vein Taiwan virus
Alteromonas SN2						Ageratum yellow vein virus satellite DNA beta
Aminobacterium colombiense DSM 12261						Ageratum yellow vein virus
Ammonifex degensii KC4						Agropyron mosaic virus
Amycolatopsis mediterranei U32						Agrotis ipsilon multiple nucleopolyhedrovirus
Amycolicicoccus subflavus DQS3 9A1						Agrotis segetum granulovirus
Anabaena variabilis ATCC 29413						Agrotis segetum nucleopolyhedrovirus
Anaerococcus prevotii DSM 20548						Aichi virus
Anaerolinea thermophila UNI 1						Akabane virus
Anaeromyxobacter dehalogenans 2CP 1						Alcelaphine herpesvirus 1
Anaeromyxobacter dehalogenans 2CP C						Aleutian mink disease virus
Anaeromyxobacter Fw109 5						Alfalfa mosaic virus
Anaeromyxobacter K						Algerian watermelon mosaic virus
Anaplasma centrale Israel						Alkhurma hemorrhagic fever virus
Anaplasma marginale Florida						Allamanda leaf curl virus
Anaplasma marginale Maries						Allium virus X
Anaplasma phagocytophilum HZ						Allpahuayo virus
Anoxybacillus flavithermus WK1						Alstroemeria virus x
Aquifex aeolicus VF5						Alternanthera mosaic virus
Arcanobacterium haemolyticum DSM 20595						Alternanthera yellow vein virus satellite DNA beta
Archaeoglobus fulgidus DSM 4304						Alternanthera yellow vein virus
Archaeoglobus profundus DSM 5631						Alternaria alternata dsRNA mycovirus
Archaeoglobus veneficus SNP6						Amapari virus
Arcobacter butzleri RM4018						Amasya cherry disease associated chrysovirus
Arcobacter nitrofigilis DSM 7299						Amasya cherry disease associated mycovirus
Aromatoleum aromaticum EbN1						Ambystoma tigrinum virus
Arthrobacter arilaitensis Re117						American grass carp reovirus
Arthrobacter aurescens TC1						American plum line pattern virus
Arthrobacter chlorophenolicus A6						Amsacta moorei entomopoxvirus L
Arthrobacter FB24						Anagyris vein yellowing virus
Arthrobacter phenanthrenivorans Sphe3						Andes virus
Aster yellows witches broom phytoplasma AYWB						Angelonia flower break virus
Asticcacaulis excentricus CB 48						Anguillid herpesvirus 1
Atopobium parvulum DSM 20469						Anopheles gambiae densonucleosis virus
Azoarcus BH72						Antheraea pernyi nucleopolyhedrovirus
Azorhizobium caulinodans ORS 571						Anticarsia gemmatalis nucleopolyhedrovirus
Azospirillum B510						Aphid lethal paralysis virus
Azospirillum lipoferum 4B						Apoi virus
Azotobacter vinelandii DJ						Apple chlorotic leaf spot virus
Bacillus amyloliquefaciens DSM 7						Apple latent spherical virus
Bacillus amyloliquefaciens FZB42						Apple mosaic virus
Bacillus amyloliquefaciens						Apple stem grooving virus
Bacillus anthracis A0248						Apple stem pitting virus
Bacillus anthracis Ames Ancestor						Apricot pseudo chlorotic leaf spot virus
Bacillus anthracis Ames						Aquareovirus C
Bacillus anthracis CDC 684						Arabis mosaic virus large satellite RNA
Bacillus anthracis Sterne						Arabis mosaic virus
Bacillus atrophaeus 1942						Archaeal BJ1 virus
Bacillus cellulosilyticus DSM 2522						Aroa virus
Bacillus cereus 03BB102						Artichoke mottled crinkle virus
Bacillus cereus AH187						Asparagus virus 2
Bacillus cereus AH820						Asparagus virus 3
Bacillus cereus ATCC 10987						Astrovirus MLB1 HK05
Bacillus cereus ATCC 14579						Astrovirus MLB1
Bacillus cereus B4264						Astrovirus VA1
Bacillus cereus biovar anthracis CI						Ateline herpesvirus 3
Bacillus cereus E33L						Atkinsonella hypoxylon virus
Bacillus cereus F837 76						Atlantic salmon swim bladder sarcoma virus
Bacillus cereus G9842						Augustine decline satellite virus
Bacillus cereus NC7401						Aura virus
Bacillus cereus Q1						Australian bat lyssavirus
Bacillus clausii KSM K16						Autographa californica nucleopolyhedrovirus
Bacillus coagulans 2 6						Avian adeno associated virus ATCC VR 865
Bacillus coagulans 36D1						Avian adeno associated virus DA 1
Bacillus cytotoxicus NVH 391 98						Avian carcinoma virus
Bacillus halodurans C 125						Avian encephalomyelitis virus
Bacillus licheniformis ATCC 14580						Avian endogenous retrovirus EAV HP
Bacillus licheniformis ATCC 14580						Avian leukosis virus
Bacillus megaterium DSM319						Avian metapneumovirus
Bacillus megaterium QM B1551						Avian myelocytomatosis virus
Bacillus pseudofirmus OF4						Avian paramyxovirus 6
Bacillus pumilus SAFR 032						Azospirillum phage Cd
Bacillus selenitireducens MLS10						Bacillus phage 0305phi8 36
Bacillus subtilis 168						Bacillus phage AP50
Bacillus subtilis BSn5						Bacillus phage B103
Bacillus subtilis spizizenii TU B 10						Bacillus phage Bam35c
Bacillus subtilis spizizenii W23						Bacillus phage BCJA1c
Bacillus thuringiensis Al Hakam						Bacillus phage Cherry
Bacillus thuringiensis BMB171						Bacillus phage Fah
Bacillus thuringiensis serovar konkukian 97 27						Bacillus phage GA 1
Bacillus weihenstephanensis KBAB4						Bacillus phage Gamma
Bacteriovorax marinus SJ						Bacillus phage GIL16c
Bacteroides fragilis 638R						Bacillus phage IEBH
Bacteroides fragilis NCTC 9343						Bacillus phage phBC6A51
Bacteroides fragilis YCH46						Bacillus phage phBC6A52
Bacteroides helcogenes P 36 108						Bacillus phage phi105
Bacteroides salanitronis DSM 18170						Bacillus phage phi29
Bacteroides thetaiotaomicron VPI 5482						Bacillus phage SPBc2
Bacteroides vulgatus ATCC 8482						Bacillus phage SPO1
Bartonella bacilliformis KC583						Bacillus phage SPP1
Bartonella clarridgeiae 73						Bacillus phage TP21 L
Bartonella grahamii as4aup						Bacillus phage WBeta
Bartonella henselae Houston 1						Bacillus virus 1
Bartonella quintana Toulouse						Bacteriophage APSE 2
Bartonella tribocorum CIP 105476						Bacteroides phage B40 8
Baumannia cicadellinicola Hc Homalodisca coagulata						Bagaza virus
Bdellovibrio bacteriovorus HD100						Bamboo mosaic virus satellite RNA
Beijerinckia indica ATCC 9039						Bamboo mosaic virus
Beutenbergia cavernae DSM 12333						Banana bract mosaic virus
Bifidobacterium adolescentis ATCC 15703						Banana bunchy top virus
Bifidobacterium animalis lactis AD011						Banana mild mosaic virus
Bifidobacterium animalis lactis Bl 04						Banana streak GF virus
Bifidobacterium animalis lactis DSM 10140						Banana streak Mys virus
Bifidobacterium bifidum PRL2010						Banana streak OL virus
Bifidobacterium bifidum S17						Banana streak virus Acuminata Vietnam
Bifidobacterium dentium Bd1						Banana streak virus
Bifidobacterium longum BBMN68						Bandicoot papillomatosis carcinomatosis virus type 1
Bifidobacterium longum DJO10A						Bandicoot papillomatosis carcinomatosis virus type 2
Bifidobacterium longum infantis 157F						Banna virus
Bifidobacterium longum infantis ATCC 15697						Barfin flounder nervous necrosis virus
Bifidobacterium longum JCM 1217						Barfin flounder virus BF93Hok
Bifidobacterium longum JDM301						Barley dwarf virus
Bifidobacterium longum NCC2705						Barley mild mosaic virus
Blastococcus saxobsidens						Barley stripe mosaic virus
Blattabacterium Blattella germanica Bge						Barley yellow dwarf virus GAV
Blattabacterium Cryptocercus punctulatus Cpu						Barley yellow dwarf virus MAV
Blattabacterium Mastotermes darwiniensis MADAR						Barley yellow dwarf virus PAS
Blattabacterium Periplaneta americana BPLAN						Barley yellow dwarf virus PAV
Bordetella avium 197N						Barley yellow mosaic virus
Bordetella bronchiseptica RB50						Barmah Forest virus
Bordetella parapertussis 12822						Basella rugose mosaic virus
Bordetella pertussis Tohama I						Bat adeno associated virus YNM
Bordetella petrii DSM 12804						Bat coronavirus 1A
Borrelia afzelii PKo						Bat coronavirus 1B
Borrelia bissettii DN127						Bat coronavirus BM48 31 BGR 2008
Borrelia burgdorferi B31						Bat coronavirus BtCoV 133 2005
Borrelia burgdorferi ZS7						Bat coronavirus HKU2
Borrelia duttonii Ly						Bat coronavirus HKU4
Borrelia garinii PBi						Bat coronavirus HKU5
Borrelia hermsii DAH						Bat coronavirus HKU8
Borrelia recurrentis A1						Bat coronavirus HKU9
Borrelia turicatae 91E135						Bdellovibrio phage phiMH2K
Brachybacterium faecium DSM 4810						Beak and feather disease virus
Brachyspira hyodysenteriae WA1						Bean calico mosaic virus
Brachyspira murdochii DSM 12563						Bean common mosaic necrosis virus
Brachyspira pilosicoli 95 1000						Bean common mosaic virus
Bradyrhizobium BTAi1						Bean dwarf mosaic virus
Bradyrhizobium japonicum USDA 110						Bean golden mosaic virus
Bradyrhizobium ORS 278						Bean golden yellow mosaic virus
Brevibacillus brevis NBRC 100599						Bean leafroll virus
Brevundimonas subvibrioides ATCC 15264						Bean pod mottle virus
Brucella abortus A13334						Bean yellow disorder virus
Brucella abortus bv 1 9 941						Bean yellow dwarf virus
Brucella abortus S19						Bean yellow mosaic virus
Brucella canis ATCC 23365						Bear Canyon virus
Brucella canis HSK A52141						Beet black scorch virus
Brucella melitensis ATCC 23457						Beet chlorosis virus
Brucella melitensis biovar Abortus 2308						Beet cryptic virus 1
Brucella melitensis bv 1 16M						Beet curly top Iran virus
Brucella microti CCM 4915						Beet curly top virus
Brucella ovis ATCC 25840						Beet mild curly top virus
Brucella pinnipedialis B2 94						Beet mild yellowing virus
Brucella suis 1330						Beet mosaic virus
Brucella suis ATCC 23445						Beet necrotic yellow vein virus
Brucella suis VBI22						Beet pseudo yellows virus
Buchnera aphidicola 5A Acyrthosiphon pisum						Beet ringspot virus
Buchnera aphidicola APS Acyrthosiphon pisum						Beet severe curly top virus
Buchnera aphidicola Bp Baizongia pistaciae						Beet soil borne mosaic virus
Buchnera aphidicola Cc Cinara cedri						Beet soil borne virus
Buchnera aphidicola Cinara tujafilina						Beet virus Q
Buchnera aphidicola Sg Schizaphis graminum						Beet western yellows ST9 associated virus
Buchnera aphidicola Tuc7 Acyrthosiphon pisum						Beet western yellows virus
Burkholderia 383						Beet yellows virus
Burkholderia ambifaria AMMD						Beilong virus
Burkholderia ambifaria MC40 6						Bell pepper mottle tobamovirus
Burkholderia CCGE1001						Bettongia penicillata papillomavirus 1
Burkholderia CCGE1002						Bhendi yellow vein Bhubhaneswar virus
Burkholderia CCGE1003						Bhendi yellow vein Delhi virus 2004 New Delhi
Burkholderia cenocepacia AU 1054						Bhendi yellow vein mosaic virus satellite DNA beta
Burkholderia cenocepacia HI2424						Bhendi yellow vein mosaic virus
Burkholderia cenocepacia J2315						Bidens mottle virus
Burkholderia cenocepacia MC0 3						Bitter gourd leaf curl disease associated DNA beta
Burkholderia gladioli BSR3						BK polyomavirus
Burkholderia glumae BGR1						Black beetle virus
Burkholderia mallei ATCC 23344						Blackberry chlorotic ringspot virus
Burkholderia mallei NCTC 10229						Blackberry virus Y
Burkholderia mallei NCTC 10247						Blackberry yellow vein associated virus
Burkholderia mallei SAVP1						Blackcurrant reversion virus satellite RNA
Burkholderia multivorans ATCC 17616						Blackcurrant reversion virus
Burkholderia multivorans ATCC 17616						Black queen cell virus
Burkholderia phymatum STM815						Black raspberry necrosis virus
Burkholderia phytofirmans PsJN						Black raspberry virus F
Burkholderia pseudomallei 1106a						Blainvillea yellow spot virus
Burkholderia pseudomallei 1710b						Blattella germanica densovirus
Burkholderia pseudomallei 668						Blotched snakehead virus
Burkholderia pseudomallei K96243						Blueberry red ringspot virus
Burkholderia pseudomallei MSHR346						Blueberry scorch virus
Burkholderia rhizoxinica HKI 454						Bluetongue virus
Burkholderia thailandensis E264						Bocavirus gorilla GBoV1 2009
Burkholderia vietnamiensis G4						Bombyx mandarina nucleopolyhedrovirus
Burkholderia xenovorans LB400						Bombyx mori densovirus 5
Burkholderia YI23						Bombyx mori NPV
Butyrivibrio proteoclasticus B316						Boolarra virus
Caldicellulosiruptor bescii DSM 6725						Border disease virus
Caldicellulosiruptor hydrothermalis 108						Bordetella phage BIP 1
Caldicellulosiruptor kristjanssonii 177R1B						Bordetella phage BMP 1
Caldicellulosiruptor kronotskyensis 2002						Bordetella phage BPP 1
Caldicellulosiruptor lactoaceticus 6A						Borna disease virus
Caldicellulosiruptor obsidiansis OB47						Botryotinia fuckeliana partitivirus 1
Caldicellulosiruptor owensensis OL						Botryotinia fuckeliana totivirus 1
Caldicellulosiruptor saccharolyticus DSM 8903						Botrytis cinerea debilitation related virus
Calditerrivibrio nitroreducens DSM 19672						Botrytis virus F
Caldivirga maquilingensis IC 167						Botrytis virus X
Campylobacter concisus 13826						Bougainvillea spectabilis chlorotic vein banding virus
Campylobacter curvus 525 92						Bovine adeno associated virus
Campylobacter fetus 82 40						Bovine adenovirus A
Campylobacter hominis ATCC BAA 381						Bovine adenovirus B
Campylobacter jejuni 81116						Bovine adenovirus D
Campylobacter jejuni 81 176						Bovine coronavirus
Campylobacter jejuni doylei 269 97						Bovine enterovirus
Campylobacter jejuni ICDCCJ07001						Bovine ephemeral fever virus
Campylobacter jejuni NCTC 11168						Bovine foamy virus
Campylobacter jejuni RM1221						Bovine herpesvirus 1
Campylobacter lari RM2100						Bovine herpesvirus 4
Candidatus Accumulibacter phosphatis clade IIA UW 1						Bovine herpesvirus 5
Candidatus Amoebophilus asiaticus 5a2						Bovine immunodeficiency virus
Candidatus Arthromitus SFB mouse Japan						Bovine kobuvirus
Candidatus Arthromitus SFB rat Yit						Bovine leukemia virus
Candidatus Azobacteroides pseudotrichonymphae genomovar CFP2						Bovine papillomavirus 1
Candidatus Blochmannia floridanus						Bovine papillomavirus 3
Candidatus Blochmannia pennsylvanicus BPEN						Bovine papillomavirus 5
Candidatus Blochmannia vafer BVAF						Bovine papillomavirus 8
Candidatus Carsonella ruddii						Bovine papular stomatitis virus
Candidatus Chloracidobacterium thermophilum B						Bovine parainfluenza virus 3
Candidatus Cloacamonas acidaminovorans						Bovine parvovirus 2
Candidatus Desulforudis audaxviator MP104C						Bovine parvovirus
Candidatus Hamiltonella defensa 5AT Acyrthosiphon pisum						Bovine polyomavirus
Candidatus Hodgkinia cicadicola Dsem						Bovine respiratory coronavirus AH187
Candidatus Korarchaeum cryptofilum OPF8						Bovine respiratory coronavirus bovine US OH 440 TC 1996
Candidatus Koribacter versatilis Ellin345						Bovine respiratory syncytial virus
Candidatus Liberibacter asiaticus psy62						Bovine rhinovirus 2
Candidatus Liberibacter solanacearum CLso ZC1						Bovine viral diarrhea virus 1
Candidatus Midichloria mitochondrii IricVA						Bovine viral diarrhea virus 2
Candidatus Moranella endobia PCIT						Bovine viral diarrhea virus 3 Th 04 KhonKaen
Candidatus Nitrospira defluvii						Breda virus
Candidatus Pelagibacter IMCC9063						Brevicoryne brassicae picorna like virus
Candidatus Pelagibacter ubique HTCC1062						Broad bean mottle virus
Candidatus Phytoplasma australiense						Broad bean necrosis virus
Candidatus Phytoplasma mali						Broad bean wilt virus 1
Candidatus Protochlamydia amoebophila UWE25						Broad bean wilt virus 2
Candidatus Puniceispirillum marinum IMCC1322						Brome mosaic virus
Candidatus Riesia pediculicola USDA						Brome streak mosaic virus
Candidatus Ruthia magnifica Cm Calyptogena magnifica						Broome virus
Candidatus Solibacter usitatus Ellin6076						Brugmansia tobamovirus
Candidatus Sulcia muelleri CARI						Bundibugyo ebolavirus
Candidatus Sulcia muelleri DMIN						Bunyamwera virus
Candidatus Sulcia muelleri GWSS						Burkholderia ambifaria phage BcepF1
Candidatus Sulcia muelleri SMDSEM						Burkholderia phage Bcep176
Candidatus Tremblaya princeps PCIT						Burkholderia phage Bcep1
Candidatus Vesicomyosocius okutanii HA						Burkholderia phage Bcep22
Candidatus Zinderia insecticola CARI						Burkholderia phage Bcep43
Capnocytophaga canimorsus Cc5						Burkholderia phage Bcep781
Capnocytophaga ochracea DSM 7271						Burkholderia phage BcepB1A
Carboxydothermus hydrogenoformans Z 2901						Burkholderia phage BcepC6B
Carnobacterium 17 4						Burkholderia phage BcepGomr
Catenulispora acidiphila DSM 44928						Burkholderia phage BcepIL02
Caulobacter crescentus CB15						Burkholderia phage BcepMu
Caulobacter crescentus NA1000						Burkholderia phage BcepNazgul
Caulobacter K31						Burkholderia phage BcepNY3
Caulobacter segnis ATCC 21756						Burkholderia phage KS10
Cellulomonas fimi ATCC 484						Burkholderia phage KS9
Cellulomonas flavigena DSM 20109						Burkholderia phage phi1026b
Cellulophaga algicola DSM 14237						Burkholderia phage phi52237
Cellulophaga lytica DSM 7489						Burkholderia phage phi644 2
Cellvibrio gilvus ATCC 13127						Burkholderia phage phiE12 2
Cellvibrio japonicus Ueda107						Burkholderia phage phiE125
Cenarchaeum symbiosum A						Burkholderia phage phiE202
Chelativorans BNC1						Burkholderia phage phiE255
Chitinophaga pinensis DSM 2588						Butterbur mosaic virus
Chlamydia muridarum Nigg						Cabbage leaf curl virus
Chlamydia trachomatis 434 Bu						Cacao swollen shoot virus
Chlamydia trachomatis A2497						Cactus mild mottle virus
Chlamydia trachomatis A HAR 13						Cactus virus X
Chlamydia trachomatis B Jali20 OT						Calicivirus isolate TCG
Chlamydia trachomatis B TZ1A828 OT						Calicivirus NB
Chlamydia trachomatis D UW 3 CX						Calicivirus pig AB90 CAN
Chlamydia trachomatis L2b UCH 1 proctitis						California sea lion anellovirus
Chlamydia trachomatis L2c						California sea lion polyomavirus 1
Chlamydophila abortus S26 3						Callitrichine herpesvirus 3
Chlamydophila caviae GPIC						Camelpox virus
Chlamydophila felis Fe C 56						Campoletis sonorensis ichnovirus
Chlamydophila pecorum E58						Canary circovirus
Chlamydophila pneumoniae AR39						Canarypox virus
Chlamydophila pneumoniae CWL029						Canine adenovirus
Chlamydophila pneumoniae J138						Canine calicivirus
Chlamydophila pneumoniae TW 183						Canine distemper virus
Chlamydophila psittaci 6BC						Canine minute virus
Chlorobaculum parvum NCIB 8327						Canine oral papillomavirus
Chlorobium chlorochromatii CaD3						Canine papillomavirus 2
Chlorobium limicola DSM 245						Canine papillomavirus 3
Chlorobium luteolum DSM 273						Canine papillomavirus 4
Chlorobium phaeobacteroides BS1						Canine papillomavirus 5
Chlorobium phaeobacteroides DSM 266						Canine papillomavirus 6
Chlorobium phaeovibrioides DSM 265						Canine parvovirus
Chlorobium tepidum TLS						Canna Yellow Streak Virus
Chloroflexus aggregans DSM 9485						Capra hircus papillomavirus type 1
Chloroflexus aurantiacus J 10 fl						Caprine arthritis encephalitis virus
Chloroflexus Y 400 fl						Capsicum chlorosis virus
Chloroherpeton thalassium ATCC 35110						Cardamine chlorotic fleck virus
Chromobacterium violaceum ATCC 12472						Cardiospermum yellow leaf curl virus satellite DNA beta
Chromohalobacter salexigens DSM 3043						Caretta papillomavirus 1
Citrobacter koseri ATCC BAA 895						Carnation etched ring virus
Citrobacter rodentium ICC168						Carnation Italian ringspot virus
Clavibacter michiganensis NCPPB 382						Carnation mottle virus
Clavibacter michiganensis sepedonicus						Carnation ringspot virus
Clostridiales genomosp BVAB3 UPII9 5						Carrot mottle mimic virus
Clostridium acetobutylicum ATCC 824						Carrot red leaf luteovirus associated RNA
Clostridium acetobutylicum DSM 1731						Carrot red leaf virus
Clostridium beijerinckii NCIMB 8052						Carrot yellow leaf virus
Clostridium BNL1100						Casphalia extranea densovirus
Clostridium botulinum A2 Kyoto						Cassava brown streak virus
Clostridium botulinum A3 Loch Maree						Cassava common mosaic virus
Clostridium botulinum A ATCC 19397						Cassava vein mosaic virus
Clostridium botulinum A ATCC 3502						Cassava virus C
Clostridium botulinum A Hall						Cassia yellow blotch virus
Clostridium botulinum B1 Okra						Cauliflower mosaic virus
Clostridium botulinum Ba4 657						Caviid herpesvirus 2
Clostridium botulinum B Eklund 17B						Cell fusing agent virus
Clostridium botulinum BKT015925						Ceratocystis polonica partitivirus
Clostridium botulinum E3 Alaska E43						Ceratocystis resinifera partitivirus
Clostridium botulinum F Langeland						Cercopithecine herpesvirus 2
Clostridium cellulolyticum H10						Cercopithecine herpesvirus 5
Clostridium cellulovorans 743B						Cercopithecine herpesvirus 9
Clostridium clariflavum DSM 19732						Cereal yellow dwarf virus RPS
Clostridium difficile 630						Cereal yellow dwarf virus RPV
Clostridium difficile CD196						Cestrum yellow leaf curling virus
Clostridium difficile R20291						Chaetoceros salsugineum DNA virus
Clostridium kluyveri DSM 555						Chaetoceros socialis f radians RNA virus
Clostridium kluyveri NBRC 12016						Chalara elegans RNA Virus 1
Clostridium lentocellum DSM 5427						Chapare virus
Clostridium ljungdahlii DSM 13528						Chayote mosaic virus
Clostridium novyi NT						Chayote yellow mosaic virus
Clostridium perfringens 13						Chelonia mydas papillomavirus 1
Clostridium perfringens ATCC 13124						Chenopodium mosaic virus X
Clostridium perfringens SM101						Cherry green ring mottle virus
Clostridium phytofermentans ISDg						Cherry mottle leaf virus
Clostridium saccharolyticum WM1						Cherry necrotic rusty mottle virus
Clostridium sticklandii DSM 519						Cherry rasp leaf virus
Clostridium SY8519						Cherry virus A
Clostridium tetani E88						Chicken anemia virus
Clostridium thermocellum ATCC 27405						Chicken astrovirus
Collimonas fungivorans Ter331						Chickpea chlorotic dwarf Sudan virus
Colwellia psychrerythraea 34H						Chickpea chlorotic dwarf virus
Comamonas testosteroni CNB 2						Chickpea chlorotic stunt virus
Conexibacter woesei DSM 14684						Chicory yellow mottle virus large satellite RNA
Coprothermobacter proteolyticus DSM 5265						Chicory yellow mottle virus satellite RNA L1
Coraliomargarita akajimensis DSM 45221						Chicory yellow mottle virus satellite RNA
Coriobacterium glomerans PW2						Chikungunya virus
Corynebacterium aurimucosum ATCC 700975						Chilli leaf curl Multan alphasatellite
Corynebacterium diphtheriae 241						Chilli leaf curl virus satellite DNA beta
Corynebacterium diphtheriae 31A						Chilli leaf curl virus
Corynebacterium diphtheriae BH8						Chilli veinal mottle virus
Corynebacterium diphtheriae C7 beta						Chiltepin yellow mosaic virus
Corynebacterium diphtheriae CDCE 8392						Chinese wheat mosaic virus
Corynebacterium diphtheriae HC01						Chino del tomate virus
Corynebacterium diphtheriae HC02						Chlamydia phage 3
Corynebacterium diphtheriae HC03						Chlamydia phage 4
Corynebacterium diphtheriae HC04						Chlamydia phage Chp1
Corynebacterium diphtheriae INCA 402						Chlamydia phage Chp2
Corynebacterium diphtheriae NCTC 13129						Chlamydia phage phiCPG1
Corynebacterium diphtheriae PW8						Chloris striate mosaic virus
Corynebacterium diphtheriae VA01						Choristoneura fumiferana DEF MNPV
Corynebacterium efficiens YS 314						Choristoneura fumiferana MNPV
Corynebacterium glutamicum ATCC 13032						Choristoneura occidentalis granulovirus
Corynebacterium glutamicum ATCC 13032						Chronic bee paralysis virus
Corynebacterium glutamicum R						Chrysanthemum virus B
Corynebacterium jeikeium K411						Chrysodeixis chalcites nucleopolyhedrovirus
Corynebacterium kroppenstedtii DSM 44385						Chum salmon reovirus CS
Corynebacterium pseudotuberculosis 316						Circovirus like genome BBC A
Corynebacterium pseudotuberculosis 3 99 5						Circovirus like genome CB A
Corynebacterium pseudotuberculosis FRC41						Circovirus like genome CB B
Corynebacterium resistens DSM 45100						Circovirus like genome RW A
Corynebacterium ulcerans BR AD22						Circovirus like genome RW B
Corynebacterium urealyticum DSM 7109						Circovirus like genome RW C
Corynebacterium variabile DSM 44702						Circovirus like genome RW D
Coxiella burnetii CbuG Q212						Circovirus like genome RW E
Coxiella burnetii CbuK Q154						Circovirus like genome SAR A
Coxiella burnetii Dugway 5J108 111						Circovirus like genome SAR B
Coxiella burnetii RSA 331						Circulifer tenellus virus 1
Coxiella burnetii RSA 493						Citrus leaf blotch virus
Croceibacter atlanticus HTCC2559						Citrus leaf rugose virus
Cronobacter sakazakii ATCC BAA 894						Citrus leprosis virus C
Cronobacter turicensis z3032						Citrus psorosis virus
Cryptobacterium curtum DSM 15641						Citrus sudden death associated virus
Cupriavidus metallidurans CH34						Citrus tristeza virus
Cupriavidus necator N 1						Citrus variegation virus
Cupriavidus taiwanensis LMG 19424						Citrus yellow mosaic virus
cyanobacterium UCYN A						Clanis bilineata nucleopolyhedrosis virus
Cyanothece ATCC 51142						Classical swine fever virus
Cyanothece PCC 7424						Clavibacter phage CMP1
Cyanothece PCC 7425						Clerodendron yellow mosaic virus
Cyanothece PCC 7822						Clerodendrum golden mosaic China virus
Cyanothece PCC 8801						Clerodendrum golden mosaic virus
Cyanothece PCC 8802						Clostridium phage 39 O
Cyclobacterium marinum DSM 745						Clostridium phage c st
Cytophaga hutchinsonii ATCC 33406						Clostridium phage phi3626
Dechloromonas aromatica RCB						Clostridium phage phiC2
Dechlorosoma suillum PS						Clostridium phage phi CD119
Deferribacter desulfuricans SSM1						Clostridium phage phiCD27
Dehalococcoides BAV1						Clostridium phage phiCTP1
Dehalococcoides CBDB1						Clover yellow mosaic virus
Dehalococcoides ethenogenes 195						Clover yellow vein virus
Dehalococcoides GT						Cocksfoot mild mosaic virus
Dehalococcoides VS						Cocksfoot mottle virus
Dehalogenimonas lykanthroporepellens BL DC 9						Cocksfoot streak virus
Deinococcus deserti VCD115						Coconut foliar decay virus
Deinococcus geothermalis DSM 11300						Coleus vein necrosis virus
Deinococcus maricopensis DSM 21211						Colorado tick fever virus
Deinococcus proteolyticus MRP						Columbid circovirus
Deinococcus radiodurans R1						Commelina yellow mottle virus
Delftia acidovorans SPH 1						Common chimpanzee papillomavirus 1
Delftia Cs1 4						Coniothyrium minitans mycovirus
Denitrovibrio acetiphilus DSM 12809						Corchorus golden mosaic virus
Desulfarculus baarsii DSM 2075						Corchorus yellow spot virus
Desulfatibacillum alkenivorans AK 01						Corchorus yellow vein virus Hoa Binh
Desulfitobacterium hafniense DCB 2						Coronavirus SW1
Desulfitobacterium hafniense Y51						Corynebacterium phage BFK20
Desulfobacca acetoxidans DSM 11109						Corynebacterium phage P1201
Desulfobacterium autotrophicum HRM2						Cote d Ivoire ebolavirus
Desulfobulbus propionicus DSM 2032						Cotesia congregata bracovirus
Desulfococcus oleovorans Hxd3						Cotton leaf crumple virus
Desulfohalobium retbaense DSM 5692						Cotton leaf curl Alabad virus
Desulfomicrobium baculatum DSM 4028						Cotton leaf curl Bangalore virus associated DNA beta
Desulfosporosinus orientis DSM 765						Cotton leaf curl Bangalore virus
Desulfotalea psychrophila LSv54						Cotton leaf curl Burewala alphasatellite
Desulfotomaculum acetoxidans DSM 771						Cotton leaf curl Burewala betasatellite
Desulfotomaculum carboxydivorans CO 1 SRB						Cotton leaf curl Burewala virus
Desulfotomaculum kuznetsovii DSM 6115						Cotton leaf curl Gezira alphasatellite
Desulfotomaculum reducens MI 1						Cotton leaf curl Gezira betasatellite
Desulfotomaculum ruminis DSM 2154						Cotton leaf curl Gezira beta
Desulfovibrio aespoeensis Aspo 2						Cotton leaf curl Gezira virus satellite DNA beta
Desulfovibrio africanus Walvis Bay						Cotton leaf curl Gezira virus
Desulfovibrio alaskensis G20						Cotton leaf curl Kokhran virus
Desulfovibrio desulfuricans ATCC 27774						Cotton leaf curl Multan betasatellite
Desulfovibrio desulfuricans ND132						Cotton leaf curl Multan virus
Desulfovibrio magneticus RS 1						Cotton leaf curl Rajasthan virus
Desulfovibrio salexigens DSM 2638						Cotton leaf curl virus associated DNA beta
Desulfovibrio vulgaris DP4						Cottontail rabbit papillomavirus
Desulfovibrio vulgaris Hildenborough						Cowpea aphid borne mosaic virus
Desulfovibrio vulgaris Miyazaki F						Cowpea chlorotic mottle virus
Desulfurispirillum indicum S5						Cowpea mosaic virus
Desulfurivibrio alkaliphilus AHT2						Cowpea mottle virus
Desulfurobacterium thermolithotrophum DSM 11699						Cowpea severe leaf curl associated DNA beta
Desulfurococcus kamchatkensis 1221n						Cowpea severe mosaic virus
Desulfurococcus mucosus DSM 2162						Cowpox virus
Dichelobacter nodosus VCS1703A						Crassocephalum yellow vein virus Jinghong
Dickeya dadantii 3937						Cricket paralysis virus
Dickeya dadantii Ech586						Crimean Congo hemorrhagic fever virus
Dickeya dadantii Ech703						Crocodilepox virus
Dickeya zeae Ech1591						Croix River virus
Dictyoglomus thermophilum H 6 12						Croton yellow vein mosaic alphasatellite
Dictyoglomus turgidum DSM 6724						Croton yellow vein mosaic betasatellite
Dinoroseobacter shibae DFL 12						Croton yellow vein mosaic virus
Dyadobacter fermentans DSM 18053						Croton yellow vein virus
Edwardsiella ictaluri 93 146						Crow polyomavirus
Edwardsiella tarda EIB202						Crucifer tobamovirus
Eggerthella lenta DSM 2243						Cryphonectria hypovirus 1
Eggerthella YY7918						Cryphonectria hypovirus 2
Ehrlichia canis Jake						Cryphonectria hypovirus 3
Ehrlichia chaffeensis Arkansas						Cryphonectria hypovirus 4
Ehrlichia ruminantium Gardel						Cryphonectria parasitica mitovirus 1 NB631
Ehrlichia ruminantium Welgevonden						Cryptophlebia leucotreta granulovirus
Ehrlichia ruminantium Welgevonden						Cucumber Bulgarian latent virus
Elusimicrobium minutum Pei191						Cucumber fruit mottle mosaic virus
Enterobacter 638						Cucumber green mottle mosaic virus
Enterobacter aerogenes KCTC 2190						Cucumber leaf spot virus
Enterobacter asburiae LF7a						Cucumber mosaic virus
Enterobacter cloacae ATCC 13047						Cucumber mottle virus
Enterobacter cloacae EcWSU1						Cucumber necrosis virus
Enterobacter cloacae SCF1						Cucumber vein yellowing virus
Enterococcus faecalis V583						Cucurbit aphid borne yellows virus
Erwinia amylovora ATCC 49946						Cucurbit leaf crumple virus
Erwinia amylovora CFBP1430						Cucurbit yellow stunting disorder virus
Erwinia billingiae Eb661						Culex flavivirus
Erwinia pyrifoliae Ep1 96						Culex nigripalpus NPV
Erwinia tasmaniensis Et1 99						Culex pipiens densovirus
Erysipelothrix rhusiopathiae Fujisawa						Cupixi virus
Erythrobacter litoralis HTCC2594						Curvularia thermal tolerance virus
Escherichia coli 536						Cyanophage PSS2
Escherichia coli 55989						Cycad leaf necrosis virus
Escherichia coli APEC O1						Cycas necrotic stunt virus
Escherichia coli ATCC 8739						Cydia pomonella granulovirus
Escherichia coli BL21 Gold DE3 pLysS AG						Cymbidium mosaic virus
Escherichia coli B REL606						Cymbidium ringspot virus satellite RNA
Escherichia coli BW2952						Cymbidium ringspot virus
Escherichia coli CFT073						Cypovirus 14
Escherichia coli E24377A						Cypovirus 1
Escherichia coli ED1a						Cypovirus 5
Escherichia coli HS						Cyprinid herpesvirus 3
Escherichia coli IAI1						Daphne mosaic virus
Escherichia coli IAI39						Daphne virus S
Escherichia coli K 12 substr DH10B						Dasheen mosaic virus
Escherichia coli K 12 substr MG1655						Deer papillomavirus
Escherichia coli KO11FL						Deerpox virus W 1170 84
Escherichia coli O103 H2 12009						Deerpox virus W 848 83
Escherichia coli O111 H 11128						Deformed wing virus
Escherichia coli O127 H6 E2348 69						Deftia phage phiW 14
Escherichia coli O157 H7 EC4115						Dendrolimus punctatus densovirus
Escherichia coli O157 H7 EDL933						Dendrolimus punctatus tetravirus
Escherichia coli O157 H7 Sakai						Dengue virus 1
Escherichia coli O157 H7 TW14359						Dengue virus 2
Escherichia coli O26 H11 11368						Dengue virus 3
Escherichia coli O55 H7 CB9615						Dengue virus 4
Escherichia coli S88						Desmodium leaf distortion virus
Escherichia coli SE11						Diaporthe ambigua RNA virus 1
Escherichia coli SMS 3 5						Diascia yellow mottle virus
Escherichia coli UMN026						Diatraea saccharalis densovirus
Escherichia coli UTI89						Dicliptera yellow mottle virus
Escherichia fergusonii ATCC 35469						Digitaria streak virus
Ethanoligenens harbinense YUAN 3						Dioscorea bacilliform virus
Eubacterium eligens ATCC 27750						Diplodia scrobiculata RNA virus 1
Eubacterium limosum KIST612						Discula destructiva virus 1
Eubacterium rectale ATCC 33656						Discula destructiva virus 2
Exiguobacterium AT1b						Dobrava Belgrade virus
Exiguobacterium sibiricum 255 15						Dolichos yellow mosaic virus
Ferrimonas balearica DSM 9799						Dolphin morbillivirus
Ferroglobus placidus DSM 10642						Dracaena mottle virus
Fervidobacterium nodosum Rt17 B1						Drosophila A virus
Fibrobacter succinogenes S85						Drosophila C virus
Filifactor alocis ATCC 35896						Drosophila melanogaster sigma virus AP30
Finegoldia magna ATCC 29328						Drosophila melanogaster totivirus SW 2009a
Flavobacteriaceae bacterium 3519 10						Drosophila x virus
Flavobacteriales bacterium HTCC2170						Duck adenovirus A
Flavobacterium branchiophilum FL 15						Duck astrovirus C NGB
Flavobacterium columnare ATCC 49512						Duck circovirus
Flavobacterium johnsoniae UW101						Duck hepatitis B virus
Flavobacterium psychrophilum JIP02 86						Duck picornavirus TW90A
Flexistipes sinusarabici DSM 4947						Dugbe virus
Fluviicola taffensis DSM 16823						Dulcamara mottle virus
Francisella novicida U112						East African cassava mosaic Cameroon virus
Francisella philomiragia ATCC 25017						East African cassava mosaic Kenya virus
Francisella tularensis FSC198						East African cassava mosaic virus
Francisella tularensis holarctica FTNF002 00						East African cassava mosaic Zanzibar virus
Francisella tularensis holarctica LVS						East Asian Passiflora virus
Francisella tularensis holarctica OSU18						Eastern equine encephalitis virus
Francisella tularensis mediasiatica FSC147						Ecotropis obliqua NPV
Francisella tularensis SCHU S4						Ectocarpus siliculosus virus 1
Francisella tularensis TI0902						Ectromelia virus
Francisella tularensis TIGB03						Ectropis obliqua picorna like virus
Francisella tularensis WY96 3418						Eggplant mosaic virus
Francisella TX077308						Eimeria brunetti RNA virus 1
Frankia alni ACN14a						Elm mottle virus
Frankia CcI3						Emiliania huxleyi virus 86
Frankia EAN1pec						Emilia yellow vein virus associated DNA beta
Frankia EuI1c						Emilia yellow vein virus Fz1
Frankia symbiont of Datisca glomerata						Encephalomyocarditis virus
Fusobacterium nucleatum ATCC 25586						Entebbe bat virus
Gallibacterium anatis UMN179						Enterobacteria phage 13a
Gallionella capsiferriformans ES 2						Enterobacteria phage 933W
gamma proteobacterium HdN1						Enterobacteria phage alpha3
Gardnerella vaginalis 409 05						Enterobacteria phage BA14
Gardnerella vaginalis ATCC 14019						Enterobacteria phage BP 4795
Gemmatimonas aurantiaca T 27						Enterobacteria phage BZ13
Geobacillus C56 T3						Enterobacteria phage cdtI
Geobacillus kaustophilus HTA426						Enterobacteria phage EcoDS1
Geobacillus thermodenitrificans NG80 2						Enterobacteria phage EPS7
Geobacillus thermoglucosidasius C56 YS93						Enterobacteria phage epsilon15
Geobacillus thermoleovorans CCB US3 UF5						Enterobacteria phage ES18
Geobacillus WCH70						Enterobacteria phage Felix 01
Geobacillus Y412MC52						Enterobacteria phage Fels 2
Geobacillus Y412MC61						Enterobacteria phage FI sensu lato
Geobacillus Y4 1MC1						Enterobacteria phage G4 sensu lato
Geobacter bemidjiensis Bem						Enterobacteria phage HK022
Geobacter FRC 32						Enterobacteria phage HK620
Geobacter lovleyi SZ						Enterobacteria phage HK97
Geobacter M18						Enterobacteria phage I2 2
Geobacter M21						Enterobacteria phage ID18 sensu lato
Geobacter metallireducens GS 15						Enterobacteria phage ID2 Moscow ID 2001
Geobacter sulfurreducens PCA						Enterobacteria phage If1
Geobacter uraniireducens Rf4						Enterobacteria phage Ike
Geodermatophilus obscurus DSM 43160						Enterobacteria phage IME08
Glaciecola 4H 3 7 YE 5						Enterobacteria phage JK06
Glaciecola nitratireducens FR1064						Enterobacteria phage JS10
Gloeobacter violaceus PCC 7421						Enterobacteria phage JS98
Gluconacetobacter diazotrophicus PAl 5						Enterobacteria phage JSE
Gluconacetobacter diazotrophicus PAl 5						Enterobacteria phage K1 5
Gluconacetobacter xylinus NBRC 3288						Enterobacteria phage K1E
Gluconobacter oxydans 621H						Enterobacteria phage K1F
Gordonia bronchialis DSM 43247						Enterobacteria phage lambda
Gordonia polyisoprenivorans VH2						Enterobacteria phage M13
Gramella forsetii KT0803						Enterobacteria phage Min27
Granulibacter bethesdensis CGDNIH1						Enterobacteria phage MS2
Granulicella mallensis MP5ACTX8						Enterobacteria phage Mu
Haemophilus ducreyi 35000HP						Enterobacteria phage N15
Haemophilus influenzae 10810						Enterobacteria phage N4
Haemophilus influenzae 86 028NP						Enterobacteria phage P1
Haemophilus influenzae F3031						Enterobacteria phage P22
Haemophilus influenzae F3047						Enterobacteria phage P2
Haemophilus influenzae PittEE						Enterobacteria phage P4
Haemophilus influenzae PittGG						Enterobacteria phage Phi1
Haemophilus influenzae Rd KW20						Enterobacteria phage phiEco32
Haemophilus parainfluenzae T3T1						Enterobacteria phage phiEcoM GJ1
Haemophilus parasuis SH0165						Enterobacteria phage phiP27
Haemophilus somnus 129PT						Enterobacteria phage phiV10
Haemophilus somnus 2336						Enterobacteria phage phiX174 sensu lato
Hahella chejuensis KCTC 2396						Enterobacteria phage PRD1
Halalkalicoccus jeotgali B3						Enterobacteria phage PsP3
Halanaerobium hydrogeniformans						Enterobacteria phage RB14
Haliangium ochraceum DSM 14365						Enterobacteria phage RB16
Haliscomenobacter hydrossis DSM 1100						Enterobacteria phage RB32
Haloarcula hispanica ATCC 33960						Enterobacteria phage RB43
Haloarcula marismortui ATCC 43049						Enterobacteria phage RB49
Halobacterium NRC 1						Enterobacteria phage RB51
Halobacterium salinarum R1						Enterobacteria phage RB69
Haloferax volcanii DS2						Enterobacteria phage RTP
Halogeometricum borinquense DSM 11551						Enterobacteria phage Sf6
Halomicrobium mukohataei DSM 12286						Enterobacteria phage SfV
Halomonas elongata DSM 2581						Enterobacteria phage SP6
halophilic archaeon DL31						Enterobacteria phage SSL 2009a
Halopiger xanaduensis SH 6						Enterobacteria phage ST104
Haloquadratum walsbyi DSM 16790						Enterobacteria phage St 1
Halorhabdus utahensis DSM 12940						Enterobacteria phage ST64T
Halorhodospira halophila SL1						Enterobacteria phage T1
Halorubrum lacusprofundi ATCC 49239						Enterobacteria phage T3
Haloterrigena turkmenica DSM 5511						Enterobacteria phage T4
Halothermothrix orenii H 168						Enterobacteria phage T5
Halothiobacillus neapolitanus c2						Enterobacteria phage T7
Helicobacter acinonychis Sheeba						Enterobacteria phage TLS
Helicobacter bizzozeronii CIII 1						Enterobacteria phage VT2 Sakai
Helicobacter felis ATCC 49179						Enterobacteria phage WA13 sensu lato
Helicobacter hepaticus ATCC 51449						Enterobacteria phage WV8
Helicobacter mustelae 12198						Enterobacteria phage YYZ 2008
Helicobacter pylori 26695						Enterobacteriophage Qbeta
Helicobacter pylori B38						Enterococcus phage EFAP 1
Helicobacter pylori B8						Enterococcus phage phiEf11
Helicobacter pylori G27						Enterococcus phage phiEF24C
Helicobacter pylori HPAG1						Enterococcus phage phiFL1A
Helicobacter pylori J99						Enterococcus phage phiFL2A
Helicobacter pylori P12						Enterococcus phage phiFL3A
Helicobacter pylori PeCan4						Enterococcus phage phiFL4A
Helicobacter pylori Shi470						Enzootic nasal tumour virus of goats
Helicobacter pylori SJM180						Epinephelus tauvina nervous necrosis virus
Heliobacterium modesticaldum Ice1						Epiphyas postvittana NPV
Herbaspirillum seropedicae SmR1						Epirus cherry virus
Herminiimonas arsenicoxydans						Epizootic hemorrhagic disease virus serotype 1 New Jersey
Herpetosiphon aurantiacus DSM 785						Equid herpesvirus 1
Hippea maritima DSM 10411						Equid herpesvirus 2
Hirschia baltica ATCC 49814						Equid herpesvirus 4
Hydrogenobacter thermophilus TK 6						Equid herpesvirus 9
Hydrogenobaculum Y04AAS1						Equine arteritis virus
Hyperthermus butylicus DSM 5456						Equine coronavirus
Hyphomicrobium denitrificans ATCC 51888						Equine foamy virus
Hyphomicrobium MC1						Equine infectious anemia virus
Hyphomonas neptunium ATCC 15444						Equine papillomavirus 1
Idiomarina loihiensis L2TR						Equine papillomavirus 2
Ignicoccus hospitalis KIN4 I						Equine rhinitis A virus
Ignisphaera aggregans DSM 17230						Equine rhinitis B virus 1
Ilyobacter polytropus DSM 2926						Equine rhinitis B virus 2
Intrasporangium calvum DSM 43043						Equus caballus papillomavirus 1
Isoptericola variabilis 225						Eragrostis curvula streak virus
Isosphaera pallida ATCC 43644						Eragrostis streak virus
Jannaschia CCS1						Erectites yellow mosaic virus satellite DNA beta
Janthinobacterium Marseille						Erectites yellow mosaic virus
Jonesia denitrificans DSM 20603						Erethizon dorsatum papillomavirus type 1
Kangiella koreensis DSM 16069						Erinaceus europaeus papillomavirus
Ketogulonicigenium vulgare Y25						Erwinia phage Era103
Kineococcus radiotolerans SRS30216						Erwinia phage phiEa21 4
Kitasatospora setae KM 6054						Erysimum latent virus
Klebsiella oxytoca KCTC 1686						Escherichia phage D108
Klebsiella pneumoniae 342						Escherichia phage rv5
Klebsiella pneumoniae HS11286						Eupatorium vein clearing virus
Klebsiella pneumoniae MGH 78578						Eupatorium yellow vein virus satellite DNA beta
Klebsiella pneumoniae NTUH K2044						Eupatorium yellow vein virus
Klebsiella variicola At 22						Euphorbia leaf curl virus
Kocuria rhizophila DC2201						Euphorbia mosaic virus
Kosmotoga olearia TBF 19 5 1						Euphorbia yellow mosaic virus
Kribbella flavida DSM 17836						Euproctis pseudoconspersa nucleopolyhedrovirus
Krokinobacter 4H 3 7 5						Euprosterna elaeasa virus
Kyrpidia tusciae DSM 2912						European bat lyssavirus 1
Kytococcus sedentarius DSM 20547						European bat lyssavirus 2
Lacinutrix 5H 3 7 4						European brown hare syndrome virus
Lactobacillus acidophilus 30SC						European elk papillomavirus
Lactobacillus acidophilus NCFM						European mountain ash ringspot associated virus
Lactobacillus amylovorus GRL 1112						Eyach virus
Lactobacillus brevis ATCC 367						Faba bean necrotic stunt virus
Lactobacillus buchneri NRRL B 30929						Faba bean necrotic yellows virus
Lactobacillus casei ATCC 334						Feldmannia species virus
Lactobacillus casei BL23						Felid herpesvirus 1
Lactobacillus casei Zhang						Feline calicivirus
Lactobacillus crispatus ST1						Feline foamy virus
Lactobacillus delbrueckii bulgaricus ATCC 11842						Feline immunodeficiency virus
Lactobacillus delbrueckii bulgaricus ATCC BAA 365						Feline leukemia virus
Lactobacillus delbrueckii bulgaricus ND02						Felis domesticus papillomavirus type 1
Lactobacillus fermentum IFO 3956						Fenneropenaeus chinensis hepatopancreatic densovirus
Lactobacillus gasseri ATCC 33323						Fer de lance virus
Lactobacillus helveticus DPC 4571						Figwort mosaic virus
Lactobacillus johnsonii FI9785						Fiji disease virus
Lactobacillus johnsonii NCC 533						Finch circovirus
Lactobacillus kefiranofaciens ZW3						Finch polyomavirus
Lactobacillus plantarum JDM1						Flavobacterium phage 11b
Lactobacillus plantarum ST III						Flexal virus
Lactobacillus plantarum WCFS1						Flock house virus
Lactobacillus reuteri DSM 20016						Foot and mouth disease virus type Asia 1
Lactobacillus reuteri JCM 1112						Foot and mouth disease virus type A
Lactobacillus reuteri SD2112						Foot and mouth disease virus type C
Lactobacillus rhamnosus GG						Foot and mouth disease virus type O
Lactobacillus rhamnosus Lc 705						Foot and mouth disease virus type SAT 1
Lactobacillus ruminis ATCC 27782						Foot and mouth disease virus type SAT 2
Lactobacillus sakei 23K						Foot and mouth disease virus type SAT 3
Lactobacillus salivarius UCC118						Fort Morgan virus
Lactobacillus sanfranciscensis TMW 1 1304						Fowl adenovirus A
Lactococcus garvieae ATCC 49156						Fowl adenovirus D
Lactococcus lactis cremoris MG1363						Fowlpox virus
Lactococcus lactis cremoris SK11						Foxtail mosaic virus
Lactococcus lactis Il1403						Fragaria chiloensis cryptic virus
Lactococcus lactis KF147						Fragaria chiloensis latent virus
Laribacter hongkongensis HLHK9						Francolinus leucoscepus papillomavirus 1
Lawsonia intracellularis PHE MN1 00						Freesia mosaic virus
Leadbetterella byssophila DSM 17132						Friend murine leukemia virus
Legionella longbeachae NSW150						Fringilla coelebs papillomavirus
Legionella pneumophila 2300 99 Alcoy						Fritillary virus Y
Legionella pneumophila ATCC 43290						Frog adenovirus 1
Legionella pneumophila Corby						Frog virus 3
Legionella pneumophila Lens						Fujinami sarcoma virus
Legionella pneumophila Paris						Fusarium graminearum dsRNA mycovirus 1
Legionella pneumophila Philadelphia 1						Fusarium graminearum dsRNA mycovirus 3
Leifsonia xyli CTCB07						Fusarium graminearum dsRNA mycovirus 4
Leptospira biflexa serovar Patoc Patoc 1 Ames						Fusarium poae virus 1
Leptospira biflexa serovar Patoc Patoc 1 Paris						Galinsoga mosaic virus
Leptospira borgpetersenii serovar Hardjo bovis JB197						Galleria mellonella densovirus
Leptospira borgpetersenii serovar Hardjo bovis L550						Gallid herpesvirus 1
Leptospira interrogans serovar Copenhageni Fiocruz L1 130						Gallid herpesvirus 2
Leptospira interrogans serovar Lai 56601						Gallid herpesvirus 3
Leptothrix cholodnii SP 6						Gammapapillomavirus HPV127
Leptotrichia buccalis C 1013 b						Garlic latent virus
Leuconostoc C2						Garlic virus A
Leuconostoc citreum KM20						Garlic virus C
Leuconostoc gasicomitatum LMG 18811						Garlic virus E
Leuconostoc kimchii IMSNU 11154						Garlic virus X
Leuconostoc mesenteroides ATCC 8293						Gayfeather mild mottle virus
Listeria innocua Clip11262						GB virus A
Listeria ivanovii PAM 55						GB virus C
Listeria monocytogenes 08 5923						Geobacillus phage GBSV1
Listeria monocytogenes Clip80459						Geobacillus virus E2
Listeria monocytogenes EGD e						Getah virus
Listeria monocytogenes HCC23						Giardia lamblia virus
Listeria monocytogenes serotype 4b F2365						Gibbon ape leukemia virus
Listeria monocytogenes						Gill associated virus
Listeria seeligeri serovar 1 2b SLCC3954						Glossina pallidipes salivary gland hypertrophy virus
Listeria welshimeri serovar 6b SLCC5334						Glypta fumiferanae ichnovirus
Lysinibacillus sphaericus C3 41						Goatpox virus Pellor
Macrococcus caseolyticus JCSC5402						Goose circovirus
Magnetococcus MC 1						Goose hemorrhagic polyomavirus
Magnetospirillum magneticum AMB 1						Goose paramyxovirus SF02
Mahella australiensis 50 1 BON						Goose parvovirus
Mannheimia succiniciproducens MBEL55E						Gossypium darwinii symptomless alphasatellite
Maricaulis maris MCS10						Gossypium darwinii symptomless virus
Marinithermus hydrothermalis DSM 14884						Gossypium davidsonii symptomless alphasatellite
Marinitoga piezophila KA3						Gossypium mustilinum symptomless alphasatellite
Marinobacter aquaeolei VT8						Gossypium punctatum mild leaf curl virus
Marinomonas mediterranea MMB 1						Grapevine Algerian latent virus
Marinomonas MWYL1						Grapevine chrome mosaic virus
Marinomonas posidonica IVIA Po 181						Grapevine fanleaf virus satellite RNA
Marivirga tractuosa DSM 4126						Grapevine fanleaf virus
Megasphaera elsdenii DSM 20460						Grapevine fleck virus
Meiothermus ruber DSM 1279						Grapevine leafroll associated virus 10
Meiothermus silvanus DSM 9946						Grapevine leafroll associated virus 2
Melissococcus plutonius ATCC 35311						Grapevine leafroll associated virus 3
Melissococcus plutonius						Grapevine rootstock stem lesion associated virus
Mesoplasma florum L1						Grapevine Syrah Virus 1
Mesorhizobium ciceri biovar biserrulae WSM1271						Grapevine virus A
Mesorhizobium loti MAFF303099						Grapevine virus B
Mesorhizobium opportunistum WSM2075						Grapevine virus E
Metallosphaera cuprina Ar 4						Gremmeniella abietina mitochondrial RNA virus S2
Metallosphaera sedula DSM 5348						Gremmeniella abietina RNA virus L1
Methanobacterium AL 21						Gremmeniella abietina RNA virus L2
Methanobacterium SWAN 1						Gremmeniella abietina RNA virus MS1
Methanobrevibacter ruminantium M1						Gremmeniella abietina RNA virus MS2
Methanobrevibacter smithii ATCC 35061						Gremmeniella abietina type B RNA virus XL1
Methanocaldococcus fervens AG86						Groundnut bud necrosis virus
Methanocaldococcus FS406 22						Groundnut rosette virus
Methanocaldococcus infernus ME						Ground squirrel hepatitis virus
Methanocaldococcus jannaschii DSM 2661						Gryllus bimaculatus nudivirus
Methanocaldococcus vulcanius M7						Guanarito virus
Methanocella paludicola SANAE						Gull circovirus
Methanococcoides burtonii DSM 6242						H 1 parvovirus
Methanococcus aeolicus Nankai 3						Haemophilus phage Aaphi23
Methanococcus maripaludis C5						Haemophilus phage HP1
Methanococcus maripaludis C6						Haemophilus phage HP2
Methanococcus maripaludis C7						Haloarcula hispanica pleomorphic virus 1
Methanococcus maripaludis S2						Haloarcula phage SH1
Methanococcus maripaludis X1						Halomonas phage phiHAP 1
Methanococcus vannielii SB						Halorubrum phage HF2
Methanococcus voltae A3						Halorubrum pleomorphic virus 1
Methanocorpusculum labreanum Z						Halovirus HF1
Methanoculleus marisnigri JR1						Hamster polyomavirus
Methanohalobium evestigatum Z 7303						Hantaan virus
Methanohalophilus mahii DSM 5219						Hantavirus Z10
Methanoplanus petrolearius DSM 11571						Helicobasidium mompa endornavirus 1
Methanopyrus kandleri AV19						Helicobasidium mompa No 17 dsRNA virus
Methanoregula boonei 6A8						Helicoverpa armigera granulovirus
Methanosaeta concilii GP6						Helicoverpa armigera multiple nucleopolyhedrovirus
Methanosaeta thermophila PT						Helicoverpa armigera NPV NNg1
Methanosalsum zhilinae DSM 4017						Helicoverpa armigera NPV
Methanosarcina acetivorans C2A						Helicoverpa armigera nucleopolyhedrovirus G4
Methanosarcina barkeri Fusaro						Helicoverpa armigera stunt virus
Methanosarcina mazei Go1						Helicoverpa zea SNPV
Methanosphaera stadtmanae DSM 3091						Heliothis virescens ascovirus 3e
Methanosphaerula palustris E1 9c						Helleborus net necrosis virus
Methanospirillum hungatei JF 1						Helminthosporium victoriae 145S virus
Methanothermobacter marburgensis Marburg						Helminthosporium victoriae virus 190S
Methanothermobacter thermautotrophicus Delta H						Hendra virus
Methanothermococcus okinawensis IH1						Hepatitis A virus
Methanothermus fervidus DSM 2088						Hepatitis B virus
Methanotorris igneus Kol 5						Hepatitis C virus genotype 2
Methylacidiphilum infernorum V4						Hepatitis C virus genotype 3
Methylibium petroleiphilum PM1						Hepatitis C virus genotype 4
Methylobacillus flagellatus KT						Hepatitis C virus genotype 5
Methylobacterium 4 46						Hepatitis C virus genotype 6
Methylobacterium chloromethanicum CM4						Hepatitis C virus
Methylobacterium extorquens AM1						Hepatitis delta virus
Methylobacterium extorquens DM4						Hepatitis E virus
Methylobacterium extorquens PA1						Hepatitis GB virus B
Methylobacterium nodulans ORS 2060						Heron hepatitis B virus
Methylobacterium populi BJ001						Heterocapsa circularisquama RNA virus
Methylobacterium radiotolerans JCM 2831						Heterosigma akashiwo RNA virus
Methylocella silvestris BL2						Hibiscus chlorotic ringspot virus
Methylococcus capsulatus Bath						Hibiscus latent Singapore virus
Methylomicrobium alcaliphilum						Highlands J virus
Methylomonas methanica MC09						Himetobi P virus
Methylotenera 301						Hippeastrum latent virus
Methylotenera mobilis JLW8						Hirame rhabdovirus
Methylovorus glucosetrophus SIP3 4						His1 virus
Methylovorus MP688						His2 virus
Micavibrio aeruginosavorus ARL 13						HMO Astrovirus A
Microbacterium testaceum StLB037						Hollyhock leaf crumple virus
Micrococcus luteus NCTC 2665						Homalodisca coagulata virus 1
Microcystis aeruginosa NIES 843						Homalodisca vitripennis reovirus
Microlunatus phosphovorus NM 1						Honeysuckle yellow vein beta Japan Fukui 2001
Micromonospora aurantiaca ATCC 27029						Honeysuckle yellow vein mosaic beta Japan Miyizaki 2001
Micromonospora L5						Honeysuckle yellow vein mosaic disease associated satellite DNA beta
Mobiluncus curtisii ATCC 43063						Honeysuckle yellow vein mosaic virus Kagoshima
Moorella thermoacetica ATCC 39073						Honeysuckle yellow vein mosaic virus satellite DNA beta
Moraxella catarrhalis RH4						Honeysuckle yellow vein mosaic virus
Muricauda ruestringensis DSM 13258						Honeysuckle yellow vein virus
Mycobacterium abscessus ATCC 19977						Hop latent virus
Mycobacterium africanum GM041182						Hop mosaic virus
Mycobacterium avium 104						Hordeum mosaic virus
Mycobacterium avium paratuberculosis K 10						Horsegram yellow mosaic virus
Mycobacterium bovis AF2122 97						Horseradish curly top virus
Mycobacterium bovis BCG Mexico						Hosta virus X
Mycobacterium bovis BCG Pasteur 1173P2						Human adenovirus 54
Mycobacterium bovis BCG Tokyo 172						Human adenovirus A
Mycobacterium canettii CIPT 140010059						Human adenovirus B
Mycobacterium gilvum PYR GCK						Human adenovirus B
Mycobacterium intracellulare MOTT 02						Human adenovirus C
Mycobacterium intracellulare MOTT 64						Human adenovirus D
Mycobacterium JDM601						Human adenovirus E
Mycobacterium JLS						Human adenovirus F
Mycobacterium KMS						Human astrovirus
Mycobacterium leprae Br4923						Human bocavirus 2
Mycobacterium leprae TN						Human bocavirus 3
Mycobacterium marinum M						Human bocavirus 4
Mycobacterium MCS						Human bocavirus
Mycobacterium rhodesiae NBB3						Human coronavirus 229E
Mycobacterium smegmatis MC2 155						Human coronavirus HKU1
Mycobacterium Spyr1						Human coronavirus NL63
Mycobacterium tuberculosis CDC1551						Human coronavirus OC43
Mycobacterium tuberculosis F11						Human cosavirus A
Mycobacterium tuberculosis H37Ra						Human cosavirus B
Mycobacterium tuberculosis H37Rv						Human cosavirus D
Mycobacterium tuberculosis KZN 1435						Human cosavirus E
Mycobacterium tuberculosis KZN 4207						Human enteric coronavirus 4408
Mycobacterium ulcerans Agy99						Human enterovirus 100
Mycobacterium vanbaalenii PYR 1						Human enterovirus 107
Mycoplasma agalactiae PG2						Human enterovirus 109
Mycoplasma agalactiae						Human enterovirus 98
Mycoplasma arthritidis 158L3 1						Human enterovirus A
Mycoplasma bovis Hubei 1						Human enterovirus B
Mycoplasma bovis PG45						Human enterovirus C
Mycoplasma capricolum ATCC 27343						Human enterovirus D
Mycoplasma conjunctivae HRC 581						Human erythrovirus V9
Mycoplasma crocodyli MP145						Human herpesvirus 1
Mycoplasma fermentans JER						Human herpesvirus 2
Mycoplasma fermentans M64						Human herpesvirus 3
Mycoplasma gallisepticum R low						Human herpesvirus 4 type 2
Mycoplasma genitalium G37						Human herpesvirus 4
Mycoplasma haemocanis Illinois						Human herpesvirus 5
Mycoplasma haemofelis Langford 1						Human herpesvirus 6
Mycoplasma hominis ATCC 23114						Human herpesvirus 6
Mycoplasma hyopneumoniae 232						Human herpesvirus 7
Mycoplasma hyopneumoniae 7448						Human herpesvirus 8
Mycoplasma hyopneumoniae J						Human immunodeficiency virus 1
Mycoplasma hyorhinis GDL 1						Human immunodeficiency virus 2
Mycoplasma hyorhinis HUB 1						Human klassevirus 1
Mycoplasma leachii PG50						Human metapneumovirus
Mycoplasma mobile 163K						Human papillomavirus 18
Mycoplasma mycoides capri LC 95010						Human papillomavirus 1
Mycoplasma mycoides SC PG1						Human papillomavirus 2
Mycoplasma penetrans HF 2						Human papillomavirus 54
Mycoplasma pneumoniae 309						Human papillomavirus type 101
Mycoplasma pneumoniae M129						Human papillomavirus type 103
Mycoplasma pulmonis UAB CTIP						Human papillomavirus type 108
Mycoplasma putrefaciens KS1						Human papillomavirus type 10
Mycoplasma suis Illinois						Human papillomavirus type 16
Mycoplasma suis KI3806						Human papillomavirus type 26
Mycoplasma synoviae 53						Human papillomavirus type 32
Myxococcus fulvus HW 1						Human papillomavirus type 34
Myxococcus xanthus DK 1622						Human papillomavirus type 41
Nakamurella multipartita DSM 44233						Human papillomavirus type 48
Nanoarchaeum equitans Kin4 M						Human papillomavirus type 49
Natranaerobius thermophilus JW NM WN LF						Human papillomavirus type 4
Natrialba magadii ATCC 43099						Human papillomavirus type 50
Natronomonas pharaonis DSM 2160						Human papillomavirus type 53
Nautilia profundicola AmH						Human papillomavirus type 5
Neisseria gonorrhoeae FA 1090						Human papillomavirus type 60
Neisseria gonorrhoeae NCCP11945						Human papillomavirus type 63
Neisseria lactamica 020 06						Human papillomavirus type 6b
Neisseria meningitidis 053442						Human papillomavirus type 7
Neisseria meningitidis alpha14						Human papillomavirus type 88
Neisseria meningitidis FAM18						Human papillomavirus type 90
Neisseria meningitidis MC58						Human papillomavirus type 92
Neisseria meningitidis Z2491						Human papillomavirus type 96
Neorickettsia risticii Illinois						Human papillomavirus type 9
Neorickettsia sennetsu Miyayama						Human parainfluenza virus 1
Niastella koreensis GR20 10						Human parainfluenza virus 2
Nitratifractor salsuginis DSM 16511						Human parainfluenza virus 3
Nitratiruptor SB155 2						Human parechovirus
Nitrobacter hamburgensis X14						Human parvovirus 4
Nitrobacter winogradskyi Nb 255						Human parvovirus B19
Nitrosococcus halophilus Nc4						Human picobirnavirus
Nitrosococcus oceani ATCC 19707						Human respiratory syncytial virus
Nitrosococcus watsonii C 113						Human rhinovirus 14
Nitrosomonas AL212						Human rhinovirus A
Nitrosomonas europaea ATCC 19718						Human rhinovirus C
Nitrosomonas eutropha C91						Human T lymphotropic virus 1
Nitrosomonas Is79A3						Human T lymphotropic virus 2
Nitrosopumilus maritimus SCM1						Human T lymphotropic virus 4
Nitrosospira multiformis ATCC 25196						Human TMEV like cardiovirus
Nocardia cyriacigeorgica						Humulus japonicus latent virus
Nocardia farcinica IFM 10152						Hydrangea chlorotic mottle virus
Nocardioides JS614						Hydrangea ringspot virus
Nocardiopsis dassonvillei DSM 43111						Hyperthermophilic Archaeal Virus 1
Nostoc azollae 0708						Hyperthermophilic Archaeal Virus 2
Nostoc PCC 7120						Hyphantria cunea nucleopolyhedrovirus
Nostoc punctiforme PCC 73102						Hyposoter fugitivus ichnovirus
Novosphingobium aromaticivorans DSM 12444						Ictalurid herpesvirus 1
Novosphingobium PP1Y						Ilheus virus
Oceanimonas GK1						Impatiens necrotic spot virus
Oceanithermus profundus DSM 14977						Imperata yellow mottle virus
Oceanobacillus iheyensis HTE831						Indian cassava mosaic virus
Ochrobactrum anthropi ATCC 49188						Indian citrus ringspot virus
Odoribacter splanchnicus DSM 20712						Indian peanut clump virus
Oenococcus oeni PSU 1						Infectious bronchitis virus
Oligotropha carboxidovorans OM5						Infectious bursal disease virus
Oligotropha carboxidovorans OM5						Infectious flacherie virus
Olsenella uli DSM 7084						Infectious hematopoietic necrosis virus
Onion yellows phytoplasma OY M						Infectious hypodermal and hematopoietic necrosis virus
Opitutus terrae PB90 1						Infectious pancreatic necrosis virus
Orientia tsutsugamushi Boryong						Infectious salmon anemia virus
Orientia tsutsugamushi Ikeda						Infectious spleen and kidney necrosis virus
Oscillibacter valericigenes						Influenza A virus A Goose Guangdong 1 96 H5N1
Owenweeksia hongkongensis DSM 17368						Influenza A virus A Hong Kong 1073 99 H9N2
Paenibacillus JDR 2						Influenza A virus A Korea 426 1968 H2N2
Paenibacillus mucilaginosus 3016						Influenza A virus A New York 392 2004 H3N2
Paenibacillus mucilaginosus KNP414						Influenza A virus A Puerto Rico 8 34 H1N1
Paenibacillus polymyxa E681						Influenza B virus
Paenibacillus polymyxa SC2						Influenza C virus C Ann Arbor 1 50
Paenibacillus terrae HPL 003						Invertebrate iridescent virus 3
Paenibacillus Y412MC10						Invertebrate iridescent virus 6
Paludibacter propionicigenes WB4						Iodobacteriophage phiPLPE
Pantoea ananatis LMG 20103						Ipomoea yellow vein virus
Pantoea ananatis						Ippy virus
Pantoea At 9b						Iranian maize mosaic nucleorhabdovirus
Pantoea vagans C9 1						Israel acute paralysis virus of bees
Parabacteroides distasonis ATCC 8503						Jaagsiekte sheep retrovirus
Parachlamydia acanthamoebae UV7						Japanese encephalitis virus
Paracoccus denitrificans PD1222						Japanese holly fern mottle virus
Parvibaculum lavamentivorans DS 1						Japanese iris necrotic ring virus
Parvularcula bermudensis HTCC2503						Japanese yam mosaic virus
Pasteurella multocida 36950						Jatropha leaf curl virus
Pasteurella multocida Pm70						Jatropha yellow mosaic India virus
Pectobacterium atrosepticum SCRI1043						JC polyomavirus
Pectobacterium carotovorum PC1						Johnsongrass chlorotic stripe mosaic virus
Pectobacterium wasabiae WPP163						Johnsongrass mosaic virus
Pediococcus claussenii ATCC BAA 344						Junin virus
Pediococcus pentosaceus ATCC 25745						Junonia coenia densovirus
Pedobacter heparinus DSM 2366						J virus
Pedobacter saltans DSM 12145						Kadipiro virus
Pelagibacterium halotolerans B2						Kakugo virus
Pelobacter carbinolicus DSM 2380						Kalanchoe latent virus
Pelobacter propionicus DSM 2379						Kalanchoe top spotting virus
Pelodictyon phaeoclathratiforme BU 1						Kamiti River virus
Pelotomaculum thermopropionicum SI						Karshi virus
Persephonella marina EX H1						Kashmir bee virus
Petrotoga mobilis SJ95						Kedougou virus
Phenylobacterium zucineum HLK1						Kelp fly virus
Photobacterium profundum SS9						Kenaf leaf curl virus India Bahraich 2007
Photorhabdus asymbiotica ATCC 43949						Kennedya yellow mosaic virus
Photorhabdus luminescens laumondii TTO1						KI polyomavirus
Picrophilus torridus DSM 9790						Klebsiella phage KP15
Pirellula staleyi DSM 6068						Klebsiella phage KP32
Planctomyces brasiliensis DSM 5305						Klebsiella phage KP34
Planctomyces limnophilus DSM 3776						Klebsiella phage phiKO2
Polaromonas JS666						Kluyvera phage Kvp1
Polaromonas naphthalenivorans CJ2						Kokobera virus
Polymorphum gilvum SL003B 26A1						Konjac mosaic virus
Polynucleobacter necessarius asymbioticus QLW P1DMWA 1						Kudzu mosaic virus
Polynucleobacter necessarius STIR1						Kyuri green mottle mosaic virus
Porphyromonas asaccharolytica DSM 20707						La Crosse virus
Porphyromonas gingivalis ATCC 33277						Lactate dehydrogenase elevating virus
Porphyromonas gingivalis TDC60						Lactobacillus johnsonii prophage Lj771
Porphyromonas gingivalis W83						Lactobacillus phage A2
Prevotella denticola F0289						Lactobacillus phage KC5a
Prevotella melaninogenica ATCC 25845						Lactobacillus phage Lb338 1
Prevotella ruminicola 23						Lactobacillus phage Lc Nu
Prochlorococcus marinus AS9601						Lactobacillus phage LL H
Prochlorococcus marinus CCMP1375						Lactobacillus phage LP65
Prochlorococcus marinus MIT 9211						Lactobacillus phage Lrm1
Prochlorococcus marinus MIT 9215						Lactobacillus phage Lv 1
Prochlorococcus marinus MIT 9301						Lactobacillus phage phiadh
Prochlorococcus marinus MIT 9303						Lactobacillus phage phiAT3
Prochlorococcus marinus MIT 9312						Lactobacillus phage phig1e
Prochlorococcus marinus MIT 9313						Lactobacillus phage phiJL 1
Prochlorococcus marinus MIT 9515						Lactobacillus prophage Lj928
Prochlorococcus marinus NATL1A						Lactobacillus prophage Lj965
Prochlorococcus marinus NATL2A						Lactococcus phage 1706
Prochlorococcus marinus pastoris CCMP1986						Lactococcus phage 712
Propionibacterium acnes KPA171202						Lactococcus phage asccphi28
Propionibacterium acnes SK137						Lactococcus phage bIBB29
Propionibacterium acnes TypeIA2 P acn17						Lactococcus phage bIL170
Propionibacterium acnes TypeIA2 P acn31						Lactococcus phage bIL285
Propionibacterium acnes TypeIA2 P acn33						Lactococcus phage bIL286
Propionibacterium freudenreichii shermanii CIRM BIA1						Lactococcus phage bIL309
Prosthecochloris aestuarii DSM 271						Lactococcus phage bIL310
Proteus mirabilis HI4320						Lactococcus phage bIL311
Pseudoalteromonas atlantica T6c						Lactococcus phage bIL312
Pseudoalteromonas haloplanktis TAC125						Lactococcus phage bIL67
Pseudoalteromonas SM9913						Lactococcus phage BK5 T
Pseudogulbenkiania NH8B						Lactococcus phage c2
Pseudomonas aeruginosa LESB58						Lactococcus phage jj50
Pseudomonas aeruginosa PA7						Lactococcus phage KSY1
Pseudomonas aeruginosa PAO1						Lactococcus phage P008
Pseudomonas aeruginosa UCBPP PA14						Lactococcus phage P087
Pseudomonas brassicacearum NFM421						Lactococcus phage P335 sensu lato
Pseudomonas entomophila L48						Lactococcus phage phiLC3
Pseudomonas fluorescens F113						Lactococcus phage Q54
Pseudomonas fluorescens Pf0 1						Lactococcus phage r1t
Pseudomonas fluorescens Pf 5						Lactococcus phage sk1
Pseudomonas fluorescens SBW25						Lactococcus phage TP901 1
Pseudomonas fulva 12 X						Lactococcus phage Tuc2009
Pseudomonas mendocina NK 01						Lactococcus phage ul36
Pseudomonas mendocina ymp						Lake Victoria marburgvirus
Pseudomonas putida F1						Lamium leaf distortion associated virus
Pseudomonas putida GB 1						Langat virus
Pseudomonas putida KT2440						Lassa virus
Pseudomonas putida S16						Latino virus
Pseudomonas putida W619						Leek white stripe virus
Pseudomonas stutzeri A1501						Leek yellow stripe virus
Pseudomonas stutzeri ATCC 17588 LMG 11199						Leishmania RNA virus 14
Pseudomonas syringae B728a						Leishmania RNA virus 1
Pseudomonas syringae phaseolicola 1448A						Leishmania RNA virus 21
Pseudomonas syringae tomato DC3000						Lettuce big vein associated virus
Pseudonocardia dioxanivorans CB1190						Lettuce chlorosis virus
Pseudovibrio FO BEG1						Lettuce infectious yellows virus
Pseudoxanthomonas spadix BD a59						Lettuce mosaic virus
Pseudoxanthomonas suwonensis 11 1						Lettuce necrotic yellows virus
Psychrobacter arcticus 273 4						Lettuce ring necrosis virus
Psychrobacter cryohalolentis K5						Lettuce virus X
Psychrobacter PRwf 1						Lettuce yellow mottle virus
Psychromonas ingrahamii 37						Leucania separata nuclear polyhedrosis virus
Pusillimonas T7 7						Leucas zeylanica yellow vein virus satellite DNA beta
Pyrobaculum 1860						Liao ning virus
Pyrobaculum aerophilum IM2						Ligustrum necrotic ringspot virus
Pyrobaculum arsenaticum DSM 13514						Lily mottle virus
Pyrobaculum calidifontis JCM 11548						Lily symptomless virus
Pyrobaculum islandicum DSM 4184						Lily virus X
Pyrobaculum oguniense TE7						Lindernia anagallis yellow vein virus satellite DNA beta
Pyrococcus abyssi GE5						Lindernia anagallis yellow vein virus
Pyrococcus furiosus DSM 3638						Lisianthus necrosis virus
Pyrococcus horikoshii OT3						Listeria phage 2389
Pyrococcus NA2						Listeria phage A006
Pyrococcus yayanosii CH1						Listeria phage A118
Pyrolobus fumarii 1A						Listeria phage A500
Rahnella Y9602						Listeria phage A511
Ralstonia eutropha H16						Listeria phage B025
Ralstonia eutropha JMP134						Listeria phage B054
Ralstonia pickettii 12D						Listeria phage P35
Ralstonia pickettii 12J						Listeria phage P40
Ralstonia solanacearum CFBP2957						Listonella phage phiHSIC
Ralstonia solanacearum GMI1000						Little cherry virus 1
Ralstonia solanacearum PSI07						Little cherry virus 2
Ramlibacter tataouinensis TTB310						Ljungan virus
Renibacterium salmoninarum ATCC 33209						Lolium latent virus
Rhizobium etli CFN 42						Louis encephalitis virus
Rhizobium etli CIAT 652						Louping ill virus
Rhizobium leguminosarum bv trifolii WSM1325						Lucerne transient streak virus
Rhizobium leguminosarum bv trifolii WSM2304						Lucky bamboo bacilliform virus
Rhizobium leguminosarum bv viciae 3841						Ludwigia leaf distortion betasatellite India Amadalavalasa Hibiscus 2007 u
Rhizobium NGR234						Ludwigia yellow vein virus associated DNA beta
Rhodobacter capsulatus SB 1003						Ludwigia yellow vein virus
Rhodobacter sphaeroides 2 4 1						Luffa begomovirus associated DNA beta
Rhodobacter sphaeroides ATCC 17025						Luffa puckering and leaf distortion associated DNA beta
Rhodobacter sphaeroides ATCC 17029						Luffa yellow mosaic virus
Rhodobacter sphaeroides KD131						LuIII virus
Rhodococcus equi 103S						Lujo virus
Rhodococcus erythropolis PR4						Lumpy skin disease virus NI 2490
Rhodococcus jostii RHA1						Lymantria dispar MNPV
Rhodococcus opacus B4						Lymantria xylina MNPV
Rhodoferax ferrireducens T118						Lymphocystis disease virus 1
Rhodomicrobium vannielii ATCC 17100						Lymphocystis disease virus isolate China
Rhodopirellula baltica SH 1						Lymphocytic choriomeningitis virus
Rhodopseudomonas palustris BisA53						Macacine herpesvirus 1
Rhodopseudomonas palustris BisB18						Macacine herpesvirus 3
Rhodopseudomonas palustris BisB5						Macacine herpesvirus 4
Rhodopseudomonas palustris CGA009						Macacine herpesvirus 5
Rhodopseudomonas palustris DX 1						Macaque simian foamy virus
Rhodopseudomonas palustris HaA2						Machupo virus
Rhodopseudomonas palustris TIE 1						Macrobrachium rosenbergii nodavirus
Rhodospirillum centenum SW						Macroptilium golden mosaic virus
Rhodospirillum rubrum ATCC 11170						Macroptilium mosaic Puerto Rico virus
Rhodothermus marinus DSM 4252						Macroptilium yellow mosaic Florida virus
Rhodothermus marinus SG0 5JP17 172						Macroptilium yellow mosaic virus
Rickettsia africae ESF 5						Magnaporthe oryzae chrysovirus 1
Rickettsia akari Hartford						Magnaporthe oryzae virus 1
Rickettsia bellii OSU 85 389						Magnaporthe oryzae virus 2
Rickettsia bellii RML369 C						Maize chlorotic dwarf virus
Rickettsia canadensis CA410						Maize chlorotic mottle virus
Rickettsia canadensis McKiel						Maize dwarf mosaic virus
Rickettsia conorii Malish 7						Maize fine streak virus
Rickettsia felis URRWXCal2						Maize mosaic virus
Rickettsia heilongjiangensis 054						Maize necrotic streak virus
Rickettsia japonica YH						Maize rayado fino virus
Rickettsia massiliae AZT80						Maize streak virus
Rickettsia massiliae MTU5						Maize white line mosaic satellite virus
Rickettsia peacockii Rustic						Maize white line mosaic virus
Rickettsia philipii 364D						Malachra yellow vein mosaic virus associated satellite DNA beta
Rickettsia prowazekii Madrid E						Mal de Rio Cuarto virus
Rickettsia rickettsii Arizona						Malvastrum leaf curl Guangdong virus
Rickettsia rickettsii Brazil						Malvastrum leaf curl virus
Rickettsia rickettsii Colombia						Malvastrum yellow mosaic virus associated DNA 1
Rickettsia rickettsii Hauke						Malvastrum yellow mosaic virus satellite DNA beta
Rickettsia rickettsii Hino						Malvastrum yellow mosaic virus
Rickettsia rickettsii Hlp 2						Malvastrum yellow vein Baoshan virus
Rickettsia rickettsii Iowa						Malvastrum yellow vein virus satellite DNA beta
Rickettsia rickettsii Sheila Smith						Malvastrum yellow vein virus
Rickettsia slovaca 13 B						Malvastrum yellow vein Yunnan virus satellite DNA beta
Rickettsia typhi Wilmington						Malvastrum yellow vein Yunnan virus
Riemerella anatipestifer DSM 15868						Mamestra configurata NPV A
Robiginitalea biformata HTCC2501						Mamestra configurata NPV B
Roseburia hominis A2 183						Mammalian orthoreovirus 3
Roseiflexus castenholzii DSM 13941						Mannheimia phage phiMHaA1
Roseiflexus RS 1						Mapuera virus
Roseobacter denitrificans OCh 114						Maracuja mosaic virus
Roseobacter litoralis Och 149						Marine birnavirus
Rothia dentocariosa ATCC 17931						Marine RNA virus JP A
Rothia mucilaginosa						Marine RNA virus JP B
Rubrobacter xylanophilus DSM 9941						Marine RNA virus SOG
Ruegeria pomeroyi DSS 3						Marseillevirus
Ruegeria TM1040						Maruca vitrata MNPV
Ruminococcus albus 7						Mason Pfizer monkey virus
Runella slithyformis DSM 19594						Mastomys coucha papillomavirus 2
Saccharomonospora viridis DSM 43017						Mastomys natalensis papillomavirus
Saccharophagus degradans 2 40						Mayaro virus
Saccharopolyspora erythraea NRRL 2338						Measles virus
Salinibacter ruber DSM 13855						Melandrium yellow fleck virus
Salinibacter ruber M8						Melanoplus sanguinipes entomopoxvirus
Salinispora arenicola CNS 205						Meleagrid herpesvirus 1
Salinispora tropica CNB 440						Melon aphid borne yellows virus
Salmonella bongori NCTC 12419						Melon chlorotic leaf curl virus
Salmonella enterica arizonae serovar 62 z4 z23 RSK2980						Melon chlorotic mosaic virus associated alphasatellite
Salmonella enterica serovar Agona SL483						Melon chlorotic mosaic virus
Salmonella enterica serovar Choleraesuis SC B67						Melon necrotic spot virus
Salmonella enterica serovar Dublin CT 02021853						Melon yellow spot virus
Salmonella enterica serovar Enteritidis P125109						Menangle virus
Salmonella enterica serovar Gallinarum 287 91						Merkel cell polyomavirus
Salmonella enterica serovar Gallinarum pullorum RKS5078						Merremia mosaic virus
Salmonella enterica serovar Heidelberg SL476						Mesta yellow vein mosaic Bahraich virus
Salmonella enterica serovar Newport SL254						Mesta yellow vein mosaic virus associated DNA beta
Salmonella enterica serovar Paratyphi A AKU 12601						Mesta yellow vein mosaic virus
Salmonella enterica serovar Paratyphi A ATCC 9150						Methanobacterium phage psiM2
Salmonella enterica serovar Paratyphi B SPB7						Methanothermobacter phage psiM100
Salmonella enterica serovar Paratyphi C RKS4594						Microbacterium phage Min1
Salmonella enterica serovar Schwarzengrund CVM19633						Microcystis phage Ma LMM01
Salmonella enterica serovar Typhi CT18						Micromonas pusilla reovirus
Salmonella enterica serovar Typhimurium 14028S						Microplitis demolitor bracovirus
Salmonella enterica serovar Typhimurium LT2						Midway virus
Salmonella enterica serovar Typhimurium SL1344						Mikania micrantha mosaic virus
Salmonella enterica serovar Typhimurium ST4 74						Milk vetch dwarf virus
Salmonella enterica serovar Typhimurium T000240						Mimosa yellow leaf curl virus associated DNA 1
Salmonella enterica serovar Typhimurium						Mimosa yellow leaf curl virus satellite DNA beta
Salmonella enterica serovar Typhimurium UK 1						Mimosa yellow leaf curl virus
Salmonella enterica serovar Typhi P stx 12						Mink astrovirus
Salmonella enterica serovar Typhi Ty2						Mint virus 1
Sanguibacter keddieii DSM 10542						Mint virus X
Saprospira grandis Lewin						Minute virus of mice
Sebaldella termitidis ATCC 33386						Mirabilis mosaic virus
Segniliparus rotundus DSM 44985						Mirafiore lettuce virus
Selenomonas sputigena ATCC 35185						Miscanthus streak virus
Serratia AS12						Mobala virus
Serratia AS9						Modoc virus
Serratia proteamaculans 568						Mokola virus
Serratia symbiotica Cinara cedri						Molluscum contagiosum virus subtype 1
Shewanella amazonensis SB2B						Moloney murine leukemia virus
Shewanella ANA 3						Moloney murine sarcoma virus
Shewanella baltica OS155						Monkeypox virus Zaire 96 I 16
Shewanella baltica OS185						Montana myotis leukoencephalitis virus
Shewanella baltica OS195						Mopeia Lassa reassortant 29
Shewanella baltica OS223						Mopeia virus AN20410
Shewanella baltica OS678						Morganella phage MmP1
Shewanella denitrificans OS217						Moroccan watermelon mosaic virus
Shewanella frigidimarina NCIMB 400						Morogoro virus
Shewanella halifaxensis HAW EB4						Mossman virus
Shewanella loihica PV 4						Mouse mammary tumor virus
Shewanella MR 4						Mouse parvovirus 1
Shewanella MR 7						Mouse parvovirus 2
Shewanella oneidensis MR 1						Mouse parvovirus 3
Shewanella pealeana ATCC 700345						Mouse parvovirus 4a
Shewanella piezotolerans WP3						Mouse parvovirus 5a
Shewanella putrefaciens CN 32						Mulard duck circovirus
Shewanella sediminis HAW EB3						Mumps virus
Shewanella violacea DSS12						Mungbean yellow mosaic India virus
Shewanella W3 18 1						Mungbean yellow mosaic virus
Shewanella woodyi ATCC 51908						Munia coronavirus HKU13 3514
Shigella boydii CDC 3083 94						Murid herpesvirus 1
Shigella boydii Sb227						Murid herpesvirus 2
Shigella dysenteriae Sd197						Murid herpesvirus 4
Shigella flexneri 2a 2457T						Murine adenovirus 3
Shigella flexneri 2a 301						Murine adenovirus A
Shigella flexneri 5 8401						Murine hepatitis virus A59
Shigella sonnei Ss046						Murine hepatitis virus JHM
Sideroxydans lithotrophicus ES 1						Murine norovirus 1
Simkania negevensis Z						Murine osteosarcoma virus
Sinorhizobium fredii HH103						Murine pneumotropic virus
Sinorhizobium medicae WSM419						Murine polyomavirus
Sinorhizobium meliloti 1021						Murine type C retrovirus
Sinorhizobium meliloti AK83						Murray Valley encephalitis virus
Slackia heliotrinireducens DSM 20476						Musca domestica salivary gland hypertrophy virus
Sodalis glossinidius morsitans						Muscovy duck circovirus
Sorangium cellulosum So ce 56						Muscovy duck parvovirus
Sphaerobacter thermophilus DSM 20745						Mushroom bacilliform virus
Sphaerochaeta pleomorpha Grapes						Mus musculus papillomavirus type 1
Sphingobacterium 21						Mycobacterium phage 244
Sphingobium chlorophenolicum L 1						Mycobacterium phage Adjutor
Sphingobium japonicum UT26S						Mycobacterium phage Angelica
Sphingobium SYK 6						Mycobacterium phage Angel
Sphingomonas wittichii RW1						Mycobacterium phage Ardmore
Sphingopyxis alaskensis RB2256						Mycobacterium phage Barnyard
Spirochaeta Buddy						Mycobacterium phage Bethlehem
Spirochaeta caldaria DSM 7334						Mycobacterium phage Boomer
Spirochaeta coccoides DSM 17374						Mycobacterium phage BPs
Spirochaeta smaragdinae DSM 11293						Mycobacterium phage Brujita
Spirochaeta thermophila DSM 6192						Mycobacterium phage Butterscotch
Spirosoma linguale DSM 74						Mycobacterium phage Bxb1
Stackebrandtia nassauensis DSM 44728						Mycobacterium phage Bxz1
Staphylococcus aureus COL						Mycobacterium phage Bxz2
Staphylococcus aureus ED98						Mycobacterium phage Cali
Staphylococcus aureus JH1						Mycobacterium phage Catera
Staphylococcus aureus JH9						Mycobacterium phage Chah
Staphylococcus aureus M013						Mycobacterium phage Che12
Staphylococcus aureus MRSA252						Mycobacterium phage Che8
Staphylococcus aureus MSHR1132						Mycobacterium phage Che9c
Staphylococcus aureus MSSA476						Mycobacterium phage Che9d
Staphylococcus aureus Mu3						Mycobacterium phage Cjw1
Staphylococcus aureus Mu50						Mycobacterium phage Cooper
Staphylococcus aureus MW2						Mycobacterium phage Corndog
Staphylococcus aureus N315						Mycobacterium phage CrimD
Staphylococcus aureus NCTC 8325						Mycobacterium phage D29
Staphylococcus aureus Newman						Mycobacterium phage DD5
Staphylococcus aureus RF122						Mycobacterium phage ET08
Staphylococcus aureus USA300 FPR3757						Mycobacterium phage Fruitloop
Staphylococcus aureus USA300 TCH1516						Mycobacterium phage Giles
Staphylococcus aureus VC40						Mycobacterium phage Gumball
Staphylococcus carnosus TM300						Mycobacterium phage Halo
Staphylococcus epidermidis ATCC 12228						Mycobacterium phage Jasper
Staphylococcus epidermidis RP62A						Mycobacterium phage KBG
Staphylococcus haemolyticus JCSC1435						Mycobacterium phage Konstantine
Staphylococcus lugdunensis HKU09 01						Mycobacterium phage Kostya
Staphylococcus pseudintermedius HKU10 03						Mycobacterium phage L5
Staphylococcus saprophyticus ATCC 15305						Mycobacterium phage LeBron
Staphylothermus hellenicus DSM 12710						Mycobacterium phage Llij
Staphylothermus marinus F1						Mycobacterium phage Lockley
Starkeya novella DSM 506						Mycobacterium phage Myrna
Stenotrophomonas maltophilia JV3						Mycobacterium phage Nigel
Stenotrophomonas maltophilia K279a						Mycobacterium phage Omega
Stenotrophomonas maltophilia R551 3						Mycobacterium phage Orion
Streptobacillus moniliformis DSM 12112						Mycobacterium phage Pacc40
Streptococcus agalactiae 2603V R						Mycobacterium phage PBI1
Streptococcus agalactiae A909						Mycobacterium phage Peaches
Streptococcus agalactiae NEM316						Mycobacterium phage PG1
Streptococcus dysgalactiae equisimilis GGS 124						Mycobacterium phage Phaedrus
Streptococcus equi 4047						Mycobacterium phage Phlyer
Streptococcus equi zooepidemicus MGCS10565						Mycobacterium phage Pipefish
Streptococcus equi zooepidemicus						Mycobacterium phage PLot
Streptococcus gallolyticus ATCC BAA 2069						Mycobacterium phage PMC
Streptococcus gallolyticus UCN34						Mycobacterium phage Porky
Streptococcus gordonii Challis substr CH1						Mycobacterium phage Predator
Streptococcus infantarius CJ18						Mycobacterium phage Pukovnik
Streptococcus macedonicus ACA DC 198						Mycobacterium phage Qyrzula
Streptococcus mitis B6						Mycobacterium phage Ramsey
Streptococcus mutans NN2025						Mycobacterium phage Rizal
Streptococcus mutans UA159						Mycobacterium phage Rosebush
Streptococcus oralis Uo5						Mycobacterium phage ScottMcG
Streptococcus parasanguinis ATCC 15912						Mycobacterium phage Solon
Streptococcus parauberis KCTC 11537						Mycobacterium phage Spud
Streptococcus pasteurianus ATCC 43144						Mycobacterium phage TM4
Streptococcus pneumoniae 670 6B						Mycobacterium phage Troll4
Streptococcus pneumoniae 70585						Mycobacterium phage Tweety
Streptococcus pneumoniae AP200						Mycobacterium phage U2
Streptococcus pneumoniae ATCC 700669						Mycobacterium phage Wildcat
Streptococcus pneumoniae CGSP14						Mycoplasma phage MAV1
Streptococcus pneumoniae D39						Mycoplasma phage P1
Streptococcus pneumoniae G54						Mycoplasma phage phiMFV1
Streptococcus pneumoniae Hungary19A 6						Mycoreovirus 1
Streptococcus pneumoniae JJA						Mycoreovirus 3
Streptococcus pneumoniae P1031						Mycovirus FusoV
Streptococcus pneumoniae R6						Myotis polyomavirus VM 2008
Streptococcus pneumoniae Taiwan19F 14						Mythimna loreyi densovirus
Streptococcus pneumoniae TCH8431 19A						Myxococcus phage Mx8
Streptococcus pneumoniae TIGR4						Myxoma virus
Streptococcus pseudopneumoniae IS7493						Myzus persicae densovirus
Streptococcus pyogenes M1 GAS						Nanovirus like particle
Streptococcus pyogenes Manfredo						Narcissus common latent virus
Streptococcus pyogenes MGAS10270						Narcissus degeneration virus
Streptococcus pyogenes MGAS10394						Narcissus mosaic virus
Streptococcus pyogenes MGAS10750						Narcissus symptomless virus
Streptococcus pyogenes MGAS2096						Narcissus yellow stripe virus
Streptococcus pyogenes MGAS315						Natrialba phage PhiCh1
Streptococcus pyogenes MGAS5005						Nemesia ring necrosis virus
Streptococcus pyogenes MGAS6180						Neodiprion abietis NPV
Streptococcus pyogenes MGAS8232						Neodiprion lecontii NPV
Streptococcus pyogenes MGAS9429						Neodiprion sertifer NPV
Streptococcus pyogenes NZ131						Nerine virus X
Streptococcus pyogenes SSI 1						Newbury agent 1
Streptococcus salivarius CCHSS3						Newcastle disease virus B1
Streptococcus sanguinis SK36						Ngaingan virus
Streptococcus suis 05ZYH33						Nilaparvata lugens reovirus
Streptococcus suis 98HAH33						Nipah virus
Streptococcus suis BM407						Nodamura virus
Streptococcus suis P1 7						Nootka lupine vein clearing virus
Streptococcus suis SC84						Nora virus
Streptococcus suis ST3						Northern cereal mosaic virus
Streptococcus thermophilus CNRZ1066						Norwalk virus
Streptococcus thermophilus LMD 9						Nudaurelia capensis beta virus
Streptococcus thermophilus LMG 18311						Nyamanini virus
Streptococcus uberis 0140J						Oat blue dwarf virus
Streptomyces avermitilis MA 4680						Oat chlorotic stunt virus
Streptomyces bingchenggensis BCW 1						Oat dwarf virus
Streptomyces cattleya NRRL 8057						Oat golden stripe virus
Streptomyces coelicolor A3 2						Oat mosaic virus
Streptomyces flavogriseus ATCC 33331						Oat necrotic mottle virus
Streptomyces griseus NBRC 13350						Obuda pepper virus
Streptomyces scabiei 87 22						Odontoglossum ringspot virus
Streptomyces SirexAA E						Okra leaf curl disease associated DNA 1
Streptomyces violaceusniger Tu 4113						Okra leaf curl Mali virus satellite DNA beta
Streptosporangium roseum DSM 43021						Okra leaf curl virus satellite DNA beta
Sulfobacillus acidophilus DSM 10332						Okra leaf curl virus
Sulfobacillus acidophilus TPY						Okra mosaic virus
Sulfolobus acidocaldarius DSM 639						Okra mottle virus
Sulfolobus islandicus L D 8 5						Okra yellow crinkle virus
Sulfolobus islandicus L S 2 15						Okra yellow mosaic Mexico virus
Sulfolobus islandicus M 14 25						Okra yellow vein disease associated sequence
Sulfolobus islandicus M 16 27						Okra yellow vein mosaic virus
Sulfolobus islandicus M 16 4						Old World harvest mouse papillomavirus
Sulfolobus islandicus Y G 57 14						Olive latent virus 1
Sulfolobus islandicus Y N 15 51						Olive latent virus 2
Sulfolobus solfataricus P2						Olive latent virus 3
Sulfolobus tokodaii 7						Olive mild mosaic virus
Sulfuricurvum kujiense DSM 16994						Oliveros virus
Sulfurihydrogenibium azorense Az Fu1						Omsk hemorrhagic fever virus
Sulfurihydrogenibium YO3AOP1						Onion yellow dwarf virus
Sulfurimonas autotrophica DSM 16294						Ononis yellow mosaic virus
Sulfurimonas denitrificans DSM 1251						O nyong nyong virus
Sulfurospirillum deleyianum DSM 6946						Operophtera brumata reovirus
Sulfurovum NBC37 1						Ophiostoma mitovirus 3a
Symbiobacterium thermophilum IAM 14863						Ophiostoma mitovirus 4
Synechococcus CC9311						Ophiostoma mitovirus 5
Synechococcus CC9605						Ophiostoma mitovirus 6
Synechococcus CC9902						Opuntia virus X
Synechococcus elongatus PCC 6301						Orangutan polyomavirus
Synechococcus elongatus PCC 7942						Orchid fleck virus
Synechococcus JA 2 3B a 2 13						Orf virus
Synechococcus JA 3 3Ab						Orgyia leucostigma NPV
Synechococcus PCC 7002						Orgyia pseudotsugata MNPV
Synechococcus RCC307						Oropouche virus
Synechococcus WH 7803						Oryctes rhinoceros virus
Synechococcus WH 8102						Oryza rufipogon endornavirus
Synechocystis PCC 6803						Oryza sativa endornavirus
Syntrophobacter fumaroxidans MPOB						Ostreid herpesvirus 1
Syntrophobotulus glycolicus DSM 8271						Ostreococcus tauri virus 1
Syntrophomonas wolfei Goettingen						Ostreococcus virus OsV5
Syntrophothermus lipocalidus DSM 12680						Ourmia melon virus
Syntrophus aciditrophicus SB						Ovine adenovirus A
Tannerella forsythia ATCC 43037						Ovine adenovirus D
Taylorella asinigenitalis MCE3						Ovine astrovirus
Taylorella equigenitalis MCE9						Ovine enzootic nasal tumour virus
Tepidanaerobacter Re1						Ovine herpesvirus 2
Teredinibacter turnerae T7901						Ovine lentivirus
Terriglobus saanensis SP1PR4						Ovine papillomavirus 1
Tetragenococcus halophilus						Oyster mushroom spherical virus
Thauera MZ1T						Palyam virus
Thermaerobacter marianensis DSM 12885						Panax virus Y
Thermanaerovibrio acidaminovorans DSM 6589						Panicum mosaic satellite virus
Thermincola potens JR						Panicum mosaic virus
Thermoanaerobacter brockii finnii Ako 1						Panicum streak virus
Thermoanaerobacter italicus Ab9						Panine herpesvirus 2
Thermoanaerobacterium thermosaccharolyticum DSM 571						Papaya leaf curl China virus satellite DNA beta
Thermoanaerobacterium xylanolyticum LX 11						Papaya leaf curl China virus
Thermoanaerobacter mathranii A3						Papaya leaf curl Guangdong virus
Thermoanaerobacter pseudethanolicus ATCC 33223						Papaya leaf curl virus associated DNA beta
Thermoanaerobacter tengcongensis MB4						Papaya leaf curl virus
Thermoanaerobacter wiegelii Rt8 B1						Papaya leaf distortion mosaic virus
Thermoanaerobacter X513						Papaya mosaic virus
Thermoanaerobacter X514						Papaya ringspot virus
Thermobaculum terrenum ATCC BAA 798						Papiine herpesvirus 2
Thermobifida fusca YX						Paprika mild mottle virus
Thermobispora bispora DSM 43833						Parainfluenza virus 5
Thermococcus 4557						Paralichthys olivaceus birnavirus
Thermococcus AM4						Paramecium bursaria Chlorella virus 1
Thermococcus barophilus MP						Paramecium bursaria Chlorella virus AR158
Thermococcus gammatolerans EJ3						Paramecium bursaria Chlorella virus FR483
Thermococcus kodakarensis KOD1						Paramecium bursaria Chlorella virus NY2A
Thermococcus onnurineus NA1						Parana virus
Thermococcus sibiricus MM 739						Pariacato virus
Thermocrinis albus DSM 14484						Parietaria mottle virus
Thermodesulfatator indicus DSM 15286						Parsnip yellow fleck virus
Thermodesulfobacterium OPB45						Passiflora latent carlavirus
Thermodesulfobium narugense DSM 14796						Passionfruit severe leaf distortion virus
Thermodesulfovibrio yellowstonii DSM 11347						Pasteurella phage F108
Thermofilum pendens Hrk 5						Patchouli mild mosaic virus
Thermomicrobium roseum DSM 5159						Peach chlorotic mottle virus
Thermomonospora curvata DSM 43183						Peach mosaic virus
Thermoplasma acidophilum DSM 1728						Pea early browning virus
Thermoplasma volcanium GSS1						Pea enation mosaic virus 1
Thermoproteus neutrophilus V24Sta						Pea enation mosaic virus 2
Thermoproteus tenax Kra 1						Peanut chlorotic streak virus
Thermoproteus uzoniensis 768 20						Peanut clump virus
Thermosediminibacter oceani DSM 16646						Peanut mottle virus
Thermosipho africanus TCF52B						Peanut stunt virus
Thermosipho melanesiensis BI429						Pear latent virus
Thermosphaera aggregans DSM 11486						Pea seed borne mosaic virus
Thermosynechococcus elongatus BP 1						Pea stem necrosis virus
Thermotoga lettingae TMO						Pedilanthus leaf curl virus
Thermotoga maritima MSB8						Pelargonium chlorotic ring pattern virus
Thermotoga naphthophila RKU 10						Pelargonium flower break virus
Thermotoga neapolitana DSM 4359						Pelargonium line pattern virus
Thermotoga petrophila RKU 1						Pelargonium necrotic spot virus
Thermotoga RQ2						Pelargonium vein banding virus
Thermotoga thermarum DSM 5069						Pelargonium zonate spot virus
Thermovibrio ammonificans HB 1						Penaeid shrimp infectious myonecrosis virus
Thermovirga lienii DSM 17291						Penaeus merguiensis densovirus
Thermus scotoductus SA 01						Penaeus monodon hepatopancreatic parvovirus
Thermus thermophilus HB27						Penicillium chrysogenum virus
Thermus thermophilus HB8						Penicillium stoloniferum virus F
Thioalkalimicrobium cyclicum ALM1						Penicillium stoloniferum virus S
Thioalkalivibrio K90mix						Pennisetum mosaic virus
Thioalkalivibrio sulfidophilus HL EbGr7						Pepino mosaic virus
Thiobacillus denitrificans ATCC 25259						Pepper curly top virus
Thiomicrospira crunogena XCL 2						Pepper golden mosaic virus
Thiomonas intermedia K12						Pepper huasteco yellow vein virus
Tolumonas auensis DSM 9187						Pepper leaf curl Bangladesh virus
Treponema azotonutricium ZAS 9						Pepper leaf curl virus satellite DNA beta
Treponema brennaborense DSM 12168						Pepper leaf curl virus
Treponema denticola ATCC 35405						Pepper leaf curl Yunnan virus satellite DNA beta
Treponema pallidum DAL 1						Pepper leaf curl Yunnan virus YN323
Treponema pallidum Nichols						Pepper mild mottle virus
Treponema pallidum pertenue CDC2						Pepper mottle virus
Treponema pallidum pertenue Gauthier						Pepper ringspot virus
Treponema pallidum pertenue SamoaD						Pepper severe mosaic virus
Treponema pallidum SS14						Pepper veinal mottle virus
Treponema paraluiscuniculi Cuniculi A						Pepper yellow dwarf virus New Mexico
Treponema primitia ZAS 2						Pepper yellow leaf curl Indonesia virus
Treponema succinifaciens DSM 2489						Pepper yellow mosaic virus
Trichodesmium erythraeum IMS101						Pepper yellow vein Mali virus
Tropheryma whipplei TW08 27						Perina nuda virus
Tropheryma whipplei Twist						Periplaneta fuliginosa densovirus
Truepera radiovictrix DSM 17093						Peru tomato mosaic virus
Tsukamurella paurometabola DSM 20162						Peruvian horse sickness virus
uncultured methanogenic archaeon RC I						Peste des petits ruminants virus
uncultured Termite group 1 bacterium phylotype Rs D17						Pestivirus Giraffe 1
Ureaplasma parvum serovar 3 ATCC 27815						Petunia vein clearing virus
Ureaplasma parvum serovar 3 ATCC 700970						Phage Gifsy 1
Ureaplasma urealyticum serovar 10 ATCC 33699						Phage Gifsy 2
Variovorax paradoxus EPS						Phage phiJL001
Variovorax paradoxus S110						Phaius virus X
Veillonella parvula DSM 2008						Phlebiopsis gigantea mycovirus dsRNA 1
Verminephrobacter eiseniae EF01 2						Phlox Virus B
Verrucosispora maris AB 18 032						Phlox virus S
Vibrio anguillarum 775						Phocoena spinipinnis papillomavirus
Vibrio cholerae IEC224						Phormidium phage Pf WMP3
Vibrio cholerae M66 2						Phormidium phage Pf WMP4
Vibrio cholerae MJ 1236						Phthorimaea operculella granulovirus
Vibrio cholerae O1 2010EL 1786						Physalis mottle virus
Vibrio cholerae O1 biovar El Tor N16961						Phytophthora endornavirus 1
Vibrio cholerae O395						Phytophthora infestans RNA virus 1
Vibrio EJY3						Pichinde virus
Vibrio Ex25						Pieris rapae granulovirus
Vibrio fischeri ES114						Pineapple mealybug wilt associated virus 1
Vibrio fischeri MJ11						Pirital virus
Vibrio furnissii NCTC 11218						Planaria asexual strain specific virus like element type 1
Vibrio harveyi ATCC BAA 1116						Planococcus citri densovirus
Vibrio parahaemolyticus RIMD 2210633						Plantago asiatica mosaic virus
Vibrio splendidus LGP32						Plantago mottle virus
Vibrio vulnificus CMCP6						Plautia stali intestine virus
Vibrio vulnificus MO6 24 O						Pleurotus ostreatus virus
Vibrio vulnificus YJ016						Plum bark necrosis and stem pitting associated virus
Vulcanisaeta distributa DSM 14429						Plum pox virus
Vulcanisaeta moutnovskia 768 28						Plutella xylostella granulovirus
Waddlia chondrophila WSU 86 1044						Plutella xylostella multiple nucleopolyhedrovirus
Weeksella virosa DSM 16922						Pneumonia virus of mice J3666
Weissella koreensis KACC 15510						Poinsettia cryptic virus
Wigglesworthia glossinidia endosymbiont of Glossina brevipalpis						Poinsettia mosaic virus
Wigglesworthia glossinidia endosymbiont of Glossina morsitans Yale colony						Poliovirus
Wolbachia endosymbiont of Culex quinquefasciatus Pel						Polyomavirus HPyV6
Wolbachia endosymbiont of Drosophila melanogaster						Polyomavirus HPyV7
Wolbachia endosymbiont TRS of Brugia malayi						Poplar mosaic virus
Wolbachia wRi						Porcine adenovirus A
Wolinella succinogenes DSM 1740						Porcine adenovirus C
Xanthobacter autotrophicus Py2						Porcine circovirus 1
Xanthomonas albilineans GPE PC73						Porcine circovirus 2
Xanthomonas axonopodis citri 306						Porcine enteric sapovirus
Xanthomonas axonopodis citrumelo F1						Porcine enterovirus B
Xanthomonas campestris 8004						Porcine epidemic diarrhea virus
Xanthomonas campestris ATCC 33913						Porcine hemagglutinating encephalomyelitis virus
Xanthomonas campestris B100						Porcine kobuvirus swine S 1 HUN 2007 Hungary
Xanthomonas campestris vesicatoria 85 10						Porcine parvovirus
Xanthomonas oryzae KACC10331						Porcine respiratory and reproductive syndrome virus
Xanthomonas oryzae MAFF 311018						Porcine rubulavirus
Xanthomonas oryzae PXO99A						Porcine teschovirus
Xenorhabdus bovienii SS 2004						Potato apical leaf curl disease associated satellite DNA beta
Xenorhabdus nematophila ATCC 19061						Potato aucuba mosaic virus
Xylanimonas cellulosilytica DSM 15894						Potato latent virus
Xylella fastidiosa 9a5c						Potato leafroll virus
Xylella fastidiosa M12						Potato mop top virus
Xylella fastidiosa M23						Potato virus A
Xylella fastidiosa Temecula1						Potato virus M
Yersinia enterocolitica 8081						Potato Virus P
Yersinia enterocolitica palearctica 105 5R r						Potato virus S
Yersinia pestis Angola						Potato virus T
Yersinia pestis Antiqua						Potato virus V
Yersinia pestis biovar Microtus 91001						Potato virus X
Yersinia pestis CO92						Potato virus Y
Yersinia pestis KIM 10						Potato yellow mosaic Panama virus
Yersinia pestis Nepal516						Potato yellow mosaic Trinidad virus
Yersinia pestis Pestoides F						Potato yellow mosaic virus
Yersinia pestis Z176003						Potato yellow vein virus
Yersinia pseudotuberculosis IP 31758						Pothos latent virus
Yersinia pseudotuberculosis IP 32953						Powassan virus
Yersinia pseudotuberculosis PB1						Primula malacoides virus China Mar2007
Yersinia pseudotuberculosis YPIII						Prochlorococcus phage P SSM4
Zobellia galactanivorans						Propionibacterium phage B5
Zunongwangia profunda SM A87						Propionibacterium phage PA6
Zymomonas mobilis NCIMB 11163						Providence virus
Zymomonas mobilis pomaceae ATCC 29192						Prune dwarf virus
Zymomonas mobilis ZM4						Prunus necrotic ringspot virus
						Pseudaletia unipuncta granulovirus
						Pseudoalteromonas phage PM2
						Pseudocowpox virus
						Pseudomonas phage 119X
						Pseudomonas phage 14 1
						Pseudomonas phage 201phi2 1
						Pseudomonas phage 73
						Pseudomonas phage B3
						Pseudomonas phage D3112
						Pseudomonas phage D3
						Pseudomonas phage DMS3
						Pseudomonas phage EL
						Pseudomonas phage F10
						Pseudomonas phage F116
						Pseudomonas phage F8
						Pseudomonas phage gh 1
						Pseudomonas phage LBL3
						Pseudomonas phage LIT1
						Pseudomonas phage LKA1
						Pseudomonas phage LKD16
						Pseudomonas phage LMA2
						Pseudomonas phage LUZ19
						Pseudomonas phage LUZ24
						Pseudomonas phage LUZ7
						Pseudomonas phage M6
						Pseudomonas phage MP22
						Pseudomonas phage MP29
						Pseudomonas phage MP38
						Pseudomonas phage PA11
						Pseudomonas phage PAJU2
						Pseudomonas phage PaP2
						Pseudomonas phage PaP3
						Pseudomonas phage PB1
						Pseudomonas phage Pf1
						Pseudomonas phage Pf3
						Pseudomonas phage phi12
						Pseudomonas phage phi13
						Pseudomonas phage phi2954
						Pseudomonas phage phi 2
						Pseudomonas phage phi6
						Pseudomonas phage phi8
						Pseudomonas phage phiCTX
						Pseudomonas phage phikF77
						Pseudomonas phage phiKMV
						Pseudomonas phage phiKZ
						Pseudomonas phage PP7
						Pseudomonas phage PRR1
						Pseudomonas phage PT2
						Pseudomonas phage PT5
						Pseudomonas phage SN
						Pseudomonas phage YuA
						Psittacid herpesvirus 1
						Psittacus erithacus timneh papillomavirus
						Pumpkin yellow mosaic Malaysia virus
						Puumala virus
						Pyrobaculum spherical virus
						Pyrococcus abyssi virus 1
						Quang Binh virus
						Rabbit calicivirus Australia 1 MIC 07
						Rabbit fibroma virus
						Rabbit hemorrhagic disease virus
						Rabbit oral papillomavirus
						Rabbit vesivirus
						Rabies virus
						Rachiplusia ou MNPV
						Radish leaf curl virus betasatellite
						Radish leaf curl virus
						Radish mosaic virus
						Ralstonia phage p12J
						Ralstonia phage phiRSA1
						Ralstonia phage RSB1
						Ralstonia phage RSL1
						Ralstonia phage RSM1
						Ralstonia phage RSM3
						Ralstonia phage RSS1
						Ramie mosaic virus
						Ranid herpesvirus 1
						Ranid herpesvirus 2
						Raphanus sativus cryptic virus 1
						Raphanus sativus cryptic virus 2
						Raphanus sativus cryptic virus 3
						Raspberry bushy dwarf virus
						Raspberry leaf mottle virus
						Raspberry ringspot virus
						Rat coronavirus Parker
						Rattus norvegicus papillomavirus 1 EES 2009
						Rauscher murine leukemia virus
						Raven circovirus
						RD114 retrovirus
						Red clover mottle virus
						Red clover necrotic mosaic virus
						Red clover vein mosaic virus
						Redspotted grouper nervous necrosis virus
						Rehmannia mosaic virus
						Respiratory syncytial virus
						Reston ebolavirus
						Reticuloendotheliosis virus
						Rhesus monkey papillomavirus 1
						Rhizobium phage 16 3
						Rhizoctonia solani virus 717
						Rhododendron virus A
						Rhodothermus phage RM378
						Rhopalosiphum padi virus
						Rhynchosia golden mosaic virus
						Rhynchosia golden mosaic Yucatan virus
						Ribgrass mosaic virus
						Rice black streaked dwarf virus
						Rice dwarf virus
						Rice gall dwarf virus
						Rice grassy stunt virus
						Rice ragged stunt virus
						Rice stripe virus
						Rice tungro bacilliform virus
						Rice tungro spherical virus
						Rice yellow mottle virus
						Rice yellow stunt virus
						Rift Valley fever virus
						Rinderpest virus strain Kabete O
						Rio Bravo virus
						Rose cryptic virus 1
						Rosellinia necatrix megabirnavirus 1 W779
						Rosellinia necatrix partitivirus 1 W8
						Roseobacter phage SIO1
						Roseophage DSS3P2
						Roseophage EE36P1
						Rose spring dwarf associated virus
						Ross River virus
						Ross s goose hepatitis B virus
						Rotavirus A
						Rotavirus C
						Rousettus aegyptiacus papillomavirus type 1
						Rous sarcoma virus
						Rubella virus
						Rubus chlorotic mottle virus
						Rudbeckia flower distortion virus
						Rupestris stem pitting associated virus
						Ryegrass mosaic virus
						Ryegrass mottle virus
						Sabia virus
						Sacbrood virus
						Saccharomyces 20S RNA narnavirus
						Saccharomyces 23S RNA narnavirus
						Saccharomyces cerevisiae killer virus M1
						Saccharomyces cerevisiae virus L A L1
						Saccharomyces cerevisiae virus L BC La
						Saccharum streak virus
						Saffold virus
						Saguaro cactus virus
						Saimiriine herpesvirus 2
						Salivirus NG J1
						Salmonella phage c341
						Salmonella phage E1
						Salmonella phage epsilon34
						Salmonella phage Fels 1
						Salmonella phage phiSG JL2
						Salmonella phage SE1
						Salmonella phage SETP3
						Salmonella phage ST64B
						Salmon pancreas disease virus
						Sandfly fever Naples virus
						Sapovirus C12
						Sapovirus Hu Dresden pJG Sap01 DE
						Sapovirus Mc10
						Satsuma dwarf virus
						Scallion mosaic virus
						Scallion virus X
						Schizochytrium single stranded RNA virus
						Schlumbergera virus X
						Sclerophthora macrospora virus A
						Sclerophthora macrospora virus B
						Sclerotinia sclerotiorum debilitation associated RNA virus
						Sclerotinia sclerotiorum hypovirulence associated DNA virus 1
						Sclerotinia sclerotiorum partitivirus S
						Scotophilus bat coronavirus 512 05
						Scrophularia mottle virus
						Seal picornavirus type 1
						Sea turtle tornovirus 1
						Semliki forest virus
						Sendai virus
						Seneca valley virus
						Senecio yellow mosaic virus
						Seoul virus
						Sepik virus
						Sesbania mosaic virus
						Shallot virus X
						Shallot yellow stripe virus
						Sheeppox virus
						Sheldgoose hepatitis B virus
						Shigella phage phiSboM AG3
						Shrimp white spot syndrome virus
						Sida golden mosaic Costa Rica virus
						Sida golden mosaic Florida virus Malvastrum
						Sida golden mosaic Florida virus
						Sida golden mosaic Honduras virus
						Sida golden mosaic virus
						Sida golden mottle virus
						Sida leaf curl virus associated DNA 1
						Sida leaf curl virus associated DNA beta
						Sida leaf curl virus satellite DNA beta
						Sida leaf curl virus
						Sida micrantha mosaic virus
						Sida mosaic Sinaloa virus
						Sida mottle virus
						Sida yellow mosaic virus China associated DNA beta
						Sida yellow mosaic virus
						Sida yellow mosaic Yucatan virus
						Sida yellow vein disease associated DNA 1
						Sida yellow vein Madurai virus
						Sida yellow vein Vietnam virus associated DNA 1
						Sida yellow vein Vietnam virus satellite DNA beta
						Sida yellow vein Vietnam virus
						Sida yellow vein virus satellite DNA beta
						Sida yellow vein virus
						Siegesbeckia yellow vein Guangxi virus
						Siegesbeckia yellow vein virus associated DNA beta
						Siegesbeckia yellow vein virus
						Simian adenovirus 1
						Simian adenovirus 3
						Simian agent 12
						Simian enterovirus A
						Simian enterovirus SV19
						Simian enterovirus SV43
						Simian enterovirus SV6
						Simian foamy virus
						Simian hemorrhagic fever virus
						Simian Human immunodeficiency virus
						Simian immunodeficiency virus SIV mnd 2
						Simian immunodeficiency virus
						Simian picornavirus 17
						Simian picornavirus N125
						Simian picornavirus N203
						Simian retrovirus 4
						Simian T cell lymphotropic virus 6
						Simian T lymphotropic virus 1
						Simian T lymphotropic virus 2
						Simian T lymphotropic virus 3
						Simian virus 12
						Simian virus 40
						Simian virus 41
						Sindbis virus
						Singapore grouper iridovirus
						Siniperca chuatsi rhabdovirus
						Sin Nombre virus
						Sinorhizobium phage PBC5
						Sleeping disease virus
						Slow bee paralysis virus
						Small anellovirus 1
						Small anellovirus 2
						Snakehead retrovirus
						Snakehead rhabdovirus
						Snake parvovirus 1
						Snow goose hepatitis B virus
						Sodalis phage phiSG1
						Sodalis phage SO 1
						Soft shelled turtle iridovirus
						Soil borne cereal mosaic virus
						Soil borne wheat mosaic virus
						Solenopsis invicta virus 1
						Solenopsis invicta virus 2
						Solenopsis invicta virus 3
						Sonchus yellow net virus
						Sorghum chlorotic spot virus
						Sorghum mosaic virus
						South African cassava mosaic virus
						Southern bean mosaic virus
						Southern cowpea mosaic virus
						Southern tomato virus
						Soybean chlorotic blotch virus
						Soybean chlorotic mottle virus
						Soybean crinkle leaf virus
						Soybean dwarf virus
						Soybean mild mottle virus
						Soybean mosaic virus
						Soybean yellow mottle mosaic virus
						Sphaeropsis sapinea RNA virus 1
						Sphaeropsis sapinea RNA virus 2
						Spilanthes yellow vein virus
						Spinach curly top virus
						Spinach latent virus
						Spiroplasma kunkelii virus SkV1 CR2 3x
						Spiroplasma phage 1 C74
						Spiroplasma phage 1 R8A2B
						Spiroplasma phage 4
						Spiroplasma phage SVTS2
						Spissistilus festinus virus 1
						Spleen focus forming virus
						Spodoptera exigua MNPV
						Spodoptera frugiperda ascovirus 1a
						Spodoptera frugiperda MNPV
						Spodoptera litura granulovirus
						Spodoptera litura NPV
						Spodoptera litura nucleopolyhedrovirus II
						Spring beauty latent virus
						Spring viraemia of carp virus
						Sputnik virophage
						Squash leaf curl China virus B
						Squash leaf curl Philippines virus
						Squash leaf curl virus
						Squash leaf curl Yunnan virus
						Squash mild leaf curl virus
						Squash mosaic virus
						Squash vein yellowing virus
						Squirrel monkey polyomavirus
						Squirrel monkey retrovirus
						Sri Lankan cassava mosaic virus
						Stachytarpheta leaf curl virus
						Staphylococcus aureus phage P68
						Staphylococcus phage 11
						Staphylococcus phage 187
						Staphylococcus phage 2638A
						Staphylococcus phage 29
						Staphylococcus phage 37
						Staphylococcus phage 3A
						Staphylococcus phage 42E
						Staphylococcus phage 44AHJD
						Staphylococcus phage 47
						Staphylococcus phage 52A
						Staphylococcus phage 53
						Staphylococcus phage 55
						Staphylococcus phage 66
						Staphylococcus phage 69
						Staphylococcus phage 71
						Staphylococcus phage 77
						Staphylococcus phage 80alpha
						Staphylococcus phage 85
						Staphylococcus phage 88
						Staphylococcus phage 92
						Staphylococcus phage 96
						Staphylococcus phage CNPH82
						Staphylococcus phage EW
						Staphylococcus phage G1
						Staphylococcus phage K
						Staphylococcus phage P954
						Staphylococcus phage PH15
						Staphylococcus phage phi 12
						Staphylococcus phage phi13
						Staphylococcus phage phi2958PVL
						Staphylococcus phage phiETA2
						Staphylococcus phage phiETA3
						Staphylococcus phage phiETA
						Staphylococcus phage phiMR11
						Staphylococcus phage phiMR25
						Staphylococcus phage phiN315
						Staphylococcus phage phiNM3
						Staphylococcus phage phiNM
						Staphylococcus phage phiPVL108
						Staphylococcus phage phiPVL CN125
						Staphylococcus phage phiSauS IPLA35
						Staphylococcus phage phiSauS IPLA88
						Staphylococcus phage phiSLT
						Staphylococcus phage PT1028
						Staphylococcus phage PVL
						Staphylococcus phage ROSA
						Staphylococcus phage SAP 26
						Staphylococcus phage SAP 2
						Staphylococcus phage tp310 1
						Staphylococcus phage tp310 2
						Staphylococcus phage tp310 3
						Staphylococcus phage Twort
						Staphylococcus phage X2
						Staphylococcus prophage phiPV83
						Starling circovirus
						Steller sea lion vesivirus
						Stenotrophomonas phage phiSMA9
						Stenotrophomonas phage S1
						Strawberry chlorotic fleck associated virus
						Strawberry latent ringspot virus satellite RNA
						Strawberry latent ringspot virus
						Strawberry mild yellow edge virus
						Strawberry mottle virus
						Strawberry necrotic shock virus
						Strawberry pallidosis associated virus
						Strawberry vein banding virus
						Streptocarpus flower break virus
						Streptococcus phage 2972
						Streptococcus phage 5093
						Streptococcus phage 7201
						Streptococcus phage 858
						Streptococcus phage Abc2
						Streptococcus phage ALQ13 2
						Streptococcus phage C1
						Streptococcus phage Cp 1
						Streptococcus phage DT1
						Streptococcus phage EJ 1
						Streptococcus phage M102
						Streptococcus phage MM1
						Streptococcus phage O1205
						Streptococcus phage P9
						Streptococcus phage PH10
						Streptococcus phage PH15
						Streptococcus phage phi3396
						Streptococcus phage Sfi11
[truncated: 388 more rows]

## Sheet: Table S2
Table S2. Primers of the 14 HGT genes for PCR
Symbol	Forward Primer	Reverse Primer	Products size (bp)	Tm (℃)
acsf*	TTCTAGGGTACTTGTAAGGTG	CGTGTTTCATTGCAGGATAT	478	52
rpsF	CTGAAACCCAGATAAAGGAA	ACGCTCGTCTCGTCTAAACTCT	209	46
exbB	ATAAGTCCAAATACGGTTGT	CAGTAGTAGCATACGGTGGT	460	52
mopB*	ATAATGCGACTTGTCTTTGG	GTAGAATTAACCGTGAATGG	312	48
rpsN	GACGTAAAGGTTACCGTGTT	AAAGCAGCGATTAAATCAGC	244	48
tnpA	TGATATGCCCGTGCATCAGG	TGTGGCTCGTGCGATTTGTT	221	60
stat*	ACATACGGACAAGAAGGACA	TTGCCAAATAGAAACCCAAA	451	52
rpc2*	GCGAAATCCAAGGCAGACAC	AGCTCACCGACACCGAACAC	485	56
dhfr	ACGAAGTACCCAACCCAGAT	CCATTCCTACAACGGACAAA	460	52
cata	ACAAACGGCATGATGAACCT	ATCGCTCTGGAGTGAATACCAC	280	56
sdrp	ACATTTACATCCCACAGG	GAGTCGGTTTCATTTCTT	470	46
omtp	ATGAAGGCGTAGTCGAAGGTG	GCTAATCCCTCGGAATATCTCAC	204	56
ankp*	ATGGTAAGCAGGTTGCTCTG	CTTTCCGTCCGTATTCCTCT	462	52
deha	TGGTCTCCTGGAAGTTTGTC	TCTCAGCACTTTCAGGCTCT	278	52
* Five HTGs for sequencing test.

## Sheet: Table S3
Table S3. The PCR primers of the edge products of 14 HGT genes
HGT genes		Genomic contigs		Edgea		Amplify Products		Primers			Matched eukaryotic species b
Symbol	Length (bp)	Contig position	Length (bp)	Upstream	Downstream	Region	Length (bp)	Forward	Reverse	Tm (℃)
acsf	672	Contig124858619:312-944	1235	309	988	1-347	347	TGTCAATGGCTTGAATGT	AAGCAGAATACAGCACCT	50	Mus musculus
rpsF	395	Contig124943021:4082-4445	4734	70	4734	*
exbB	522	Contig124942315:3448-3593	4202	3439	4202	3359-3575	217	ATAAGTCCAAATACGGTTGT	CAGTAGTAGCATACGGTGGT	52
mopB	760	Contig124944249:1863-1980	9800	370	4487	146-932	786	TAAGGTCCTGTTGCTCTATT	TTACTAACTTCGTTTGGTGG	47	Homo sapiens
rpsN	593	Contig5551:3683-4206	10952	3086	7414	7158-8078	913	CCACCATCATCAAGAATC	CACAAACTTATCCGCAAT	50	Mus musculus
tnpA	352	Contig5540:2118-2468	7975	1058	7970	998-1505	507	AAGGGTTTAGCGTAACAGAAC	CAATCTATGGTATGTCGGTCA	48	Homo sapiens
stat	784	Contig124277025:193-313	478	193	478	9-460	452	ACATACGGACAAGAAGGA	TTTGCCAAATAGAAACCC	50	Marsupenaeus japonicus
rpc2	778	Contig124717565:157-356	810	157	810	57-504	448	GAAATCCAAGGCAGACAC	GCTTTACAGAACGAAATACTC	52	Leishmania major strain Friedlin
dhfr	692	Contig124922462:426-1117	2020	376	909	511-1351	841	ATTGATGCCCTCGTGATG	TCCCTTGGACAGCCTACA	52	Homo sapiens
cata	709	Contig147675:106-530	607	106	607	5-591	587	ACTTCGTATAGCATACATTAT	TTTATTCACATTCTTGCC	47
sdrp	286	Contig124657743:33-616	725	20	669	*					Musa acuminata
omtp	660	Contig123317449:1-217	298	1	216	86-289	204	GCGTCGATGAAGGCGTAG	CCCTCGGAATATCTCACAATAA	56	Penaeus monodon
ankp	955	Contig124712867:86-719	802	95	656	325-758	434	ATGGCACTATCTTCCTAC	GAGCTTTATCTTCTACAATC	48	Drosophila melanogaster
deha	761	Contig121079137:1-172	321	3	170	76-317	242	CTCCCTCCGTGCCTGTTG	CTTGTCGTCGGGGTTGTG	56	Schistosoma mansoni
a The site on genome contigs where is the most probable edge to distinguish HGT regions and eukaryotic portion.
b The eukaryotic species whose genomic sequences showed some similarity to the two sides of 14 shrimp genome contigs.
* Because of the limited length of the two side eukaryotic portions, it could not successfully designed any primers for its PCR amplification.

## Sheet: Table S4
Table S4. The FPKMs of each HGT genes in different stage.
HGT genes	Transcripts length*	Fertilized egg		Nauplius		Zoea		Mysis		Post-larval
		Reads Num a	FPKM	Reads Num	FPKM	Reads Num	FPKM	Reads Num	FPKM	Reads Num	FPKM
rpc2	1711	1741	52.9536	1148	35.1694	1247	37.2513	995	29.8677	710	22.9083
omtp	834	12	0.7488	46	2.8911	329	20.163	381	23.4632	110	7.2813
stat	4712	92225	1018.57	112989	1256.91	153336	1663.27	199608	2175.71	248452	2910.86
dhfr	1239	33	1.3861	86	3.6383	156	6.4354	182	7.5445	87	3.8764
ankp	1307	11	0.438	56	2.2459	205	8.0168	310	12.1819	216	9.1235
rpsF	286	0	0	0	0	8	1.4297	6	1.0775	0	0
acsf	1960	248	6.5848	179	4.7871	249	6.4933	398	10.4293	196	5.5206
deha	1661	1272	39.8533	1153	36.3859	5	0.1539	26	0.804	57	1.8945
sdrp	886	19	1.116	90	5.3245	619	35.7093	265	15.3618	89	5.5455
* The length of the transcripts contig which showed extremely similarity to the correspondent HGT gene.
a The number of reads that mapped to the transcripts.

## Sheet: Table S5
Table S5. Differential expression of the 14 HGT genes at five development stages of shrimp larvae
Development stagea	Differential expression levelb	Defense-related HGT genes				Energy metabolism related HGT genes			Protein structure related HGT genes
		rpc2	omtp	stat	dhfr	acsf	sdrp	deha	ankp	rpsF*
E-N	Fold change	-1.5057	3.861	1.234	2.6248	-1.3755	4.771	-1.0953	5.1276
	p-value	1.4855e-27	4.5071e-06	0	7.1127e-07	0.001085	1.4375e-12	0.025148	1.0782e-08
	FDR	1.5062e-26	1.588e-05	0	2.7392e-06	0.0026839	8.3759e-12	0.045948	4.8697e-08
E-Z	Fold change	-1.4215	26.927	1.633	4.6428	-1.0141	31.998	-258.96	18.303	Z
	p-value	1.3282e-21	1.7613e-80	0	4.651e-20	0.87584	2.4987e-154	0	5.6016e-47	0.0042345
	FDR	7.974e-21	2.5764e-79	0	2.6631e-19	0.89674	5.9449e-153	0	5.5926e-46	0.0077594
E-M	Fold change	-1.7729	31.334	2.1361	5.443	1.5838	13.765	-49.569	27.813	M
	p-value	7.2562e-49	1.4303e-95	0	5.8984e-26	8.585e-09	3.4186e-56	0	1.4126e-76	0.016359
	FDR	6.7969e-48	2.2008e-94	0	3.6722e-25	2.7424e-08	3.5361e-55	0	1.8292e-75	0.02528
E-P	Fold change	-2.3115	9.724	2.8578	2.7966	-1.1928	4.9691	-21.036	20.83
	p-value	1.7386e-86	1.5333e-22	0	1.0757e-07	0.06499	3.582e-13	1.6269e-284	1.7107e-53
	FDR	2.1996e-85	7.9908e-22	0	2.9981e-07	0.087562	1.3602e-12	5.6342e-283	1.5517e-52
N-Z	Fold change	1.0592	6.9742	1.3233	1.7688	1.3564	6.7066	-236.43	3.5695	Z
	p-value	0.15979	1.5602e-52	0	1.5205e-05	0.0017724	2.4996e-95	0	1.5889e-20	0.0043724
	FDR	0.27257	2.9607e-51	0	6.7661e-05	0.0057146	7.1816e-94	0	1.6154e-19	0.01289
N-M	Fold change	-1.1775	8.1157	1.731	2.0736	2.1786	2.8851	-45.256	5.4241	M
	p-value	0.00015875	1.6195e-65	0	8.8602e-09	2.6812e-19	1.5437e-20	1.6e-307	7.5413e-43	0.016773
	FDR	0.00051846	3.0504e-64	0	4.492e-08	2.237e-18	1.3384e-19	9.9623e-306	1.0683e-41	0.036219
N-P	Fold change	-1.5352	2.5185	2.3159	1.0654	1.1532	1.0415	-19.206	4.0623
	p-value	9.5071e-20	3.7753e-08	0	0.67587	0.16775	0.78435	3.1419e-254	2.1207e-25
	FDR	6.8514e-19	1.5996e-07	0	0.74869	0.2511	0.83616	1.3949e-252	1.7944e-24
Z-M	Fold change	-1.2472	1.1637	1.3081	1.1723	1.6062	-2.3246	5.2242	1.5195	-1.3269
	p-value	1.8707e-07	0.043866	0	0.1451	2.8467e-09	3.7313e-33	0.0001071	2.6968e-06	0.61391
	FDR	1.9673e-06	0.12659	0	0.30512	3.5781e-08	1.2835e-31	0.00073967	2.4399e-05	0.76936
Z-P	Fold change	-1.6261	-2.7691	1.7501	-1.6601	-1.1762	-6.4393	12.31	1.138	Z
	p-value	6.8872e-26	4.7509e-23	0	0.00011888	0.089221	3.8292e-90	2.046e-13	0.18447	0.0054881
	FDR	1.0642e-24	6.6854e-22	0	0.00055314	0.18519	1.4115e-88	1.9971e-12	0.32533	0.017858
M-P	Fold change	-1.3038	-3.2224	1.3379	-1.9463	-1.8892	-2.7701	2.3563	-1.3352	M
	p-value	5.6629e-08	4.5602e-32	0	1.4766e-07	6.7907e-14	6.3956e-19	0.00017858	0.0010429	0.020025
	FDR	5.7638e-07	1.3159e-30	0	1.4306e-06	1.0633e-12	1.2557e-17	0.0011012	0.0054442	0.06811
a The pairwise FPKM comparison of the shrimp five development stage. E: fertilized egg; N: nauplius; Z: zoea; M: mysis; P: post-larval.
b Differential gene expression was calculated using the ratio of any two development stage FPKM values. FDR,false discovery rate. The markered HGT genes indicated they are expressed different significantly when compared the FPKM values of the two development stage. Red and green background indicate transcripts that are either up-regulated or down-regulated in the back development stage, respectiv…
* rpsF was only detected at the development stage of zoea and mysis. It was also markered as differential expressed gene although the differences are not statistical significant.
